# Supplementary material for: Identification of Epithelial-Mesenchymal Transition-Related lncRNAs that Associated With the Prognosis and Immune Microenvironment in Colorectal Cancer
Source: Front Mol Biosci. 2021 Apr 1;8:633951. doi: 10.3389/fmolb.2021.633951 (PMC8059639; doi:10.3389/fmolb.2021.633951)
Supplement: Supplementary file 1 [file table1.xls]

gene	conMean	treatMean	logFC	pValue	fdr
AC002116.2	0.420395179470588	1.03457585176623	1.29922139121388	4.5554102075363e-19	3.14783963779194e-18
AC004253.1	0.31360085754902	0.706779486081169	1.17233066245731	6.384063938212e-09	1.43291946058408e-08
AC004264.1	0.211649583137255	0.762582634623377	1.84921603153762	2.12107076463206e-20	1.78692947979276e-19
AC004585.1	0.31804024745098	0.799022540798701	1.32902685516771	1.75851080020588e-13	6.75927588829135e-13
AC004816.1	1.08241760256863	2.19210737641558	1.01806126172094	2.36629648580732e-13	8.98316258500927e-13
AC004982.2	0.642593043509804	1.33702854156006	1.05705299509513	2.42110065905044e-15	1.13662359184429e-14
AC005550.2	1.47388179070588	0.684441532706169	-1.10662160903525	4.76784903490032e-16	2.48541871626886e-15
AC005837.3	0.608540588568627	1.27988091048864	1.07258418109826	5.66861421776914e-09	1.27699551059634e-08
AC006042.1	1.50353608647059	3.42604318501299	1.18818384204943	8.78801288617775e-10	2.17928545362876e-09
AC006333.1	5.60340643554902	2.54794978166558	-1.13696729695838	2.70075184670371e-25	4.48908752898049e-24
AC007038.1	0.458514076823529	0.921555079779221	1.00710436923421	5.15934455320372e-09	1.16654297802216e-08
AC007099.1	0.00380749388235294	0.792768850288961	7.70191474792651	1.95865482980003e-27	7.08572188427658e-26
AC007342.5	0.550381269313725	1.19779860856981	1.12188208361454	5.79760772711772e-10	1.45531785803159e-09
AC007773.1	0.16502673127451	0.652286954900974	1.98280704304386	3.23469936771745e-19	2.26061376266617e-18
AC008115.3	0.725566816176471	1.54141095176786	1.08707116571741	1.13198735902616e-11	3.41260895000534e-11
AC008610.1	0.756797173490196	1.82796221735065	1.27225764566974	3.25300388803369e-12	1.04743318907891e-11
AC008735.2	1.28606318641176	3.812972630875	1.56795464918365	1.39759578022281e-15	6.93162423255668e-15
AC008750.4	0.11256450772549	0.565167951154221	2.32792764883446	0.0137449991564063	0.0170771201640199
AC009065.3	7.62866378352941	17.5346346446769	1.20070508493527	2.27671470242803e-20	1.88184994430753e-19
AC009065.6	7.10534797380392	16.661239047336	1.22951848353376	2.3255381425589e-20	1.88184994430753e-19
AC009509.2	1.93091620407843	0.584636017798701	-1.72367493962421	3.7533865521538e-20	2.95940093535203e-19
AC010536.2	0.228770216607843	0.523254626068182	1.19361392018245	0.0013388011916609	0.00179773522461016
AC010719.1	0.640016155196078	3.41771273590747	2.41685091435237	2.9635732134259e-21	2.72029481530885e-20
AC010761.1	0.904847642607843	2.21680029976299	1.29273201288996	9.19964715643276e-20	6.89973536732457e-19
AC010973.2	0.25560748627451	0.90511903338961	1.82417744459163	2.50612953049796e-22	2.61232145975635e-21
AC011462.4	0.319275678098039	0.857949094474026	1.426089394508	7.48703521646907e-14	2.9899523754081e-13
AC012442.1	1.65518610537255	4.42042565155519	1.41719185676136	3.09721733557137e-16	1.64576226742891e-15
AC015813.1	0.943021456352941	2.30794759114773	1.29124796195095	1.10851927197857e-11	3.35832193234887e-11
AC015912.3	1.43863550705882	3.20871584616558	1.15729491780887	4.85364566514912e-10	1.23858592699863e-09
AC015922.2	8.04924049141176	2.43590018742695	-1.72439764102523	1.12667311882367e-26	2.66501526183291e-25
AC016888.1	8.89154236794118	2.44563993273052	-1.86222168325321	2.20154636940415e-19	1.57436164788785e-18
AC018653.3	0.422949551	1.06662348965584	1.33449350965734	8.34400764110385e-13	2.86679592138484e-12
AC020558.2	0.304971602607843	0.661792936230519	1.11770498029645	1.15108339862791e-09	2.82038362612018e-09
AC020765.2	0.437593355156863	0.94592405986039	1.11213353557541	4.01717906084389e-09	9.21852657619027e-09
AC020907.4	0.268771098019608	1.18891505623701	2.14519573024848	1.19455825660915e-18	7.81546093419816e-18
AC020916.1	6.34005942237255	15.4666095036445	1.28658870534915	5.87723671158587e-14	2.37723561981155e-13
AC021218.1	1.4012787485098	9.18206819074188	2.71207517474537	1.27844057599055e-25	2.29454510528004e-24
AC026336.3	0.00114594270588235	1.14794528459578	9.96830324907954	5.3243582007612e-21	4.74562361372194e-20
AC026401.3	4.05663041909804	10.2218062511104	1.33329637484686	2.00805427742112e-26	4.4105477879071e-25
AC027796.4	0.381109578627451	1.04088879020779	1.4495381638911	1.40507838358453e-13	5.43473714405337e-13
AC048341.2	0.527684955666667	1.19273319992532	1.17652260769052	6.18970241804811e-13	2.20038554167606e-12
AC055717.2	0.00413160650980392	1.59411741492532	8.59183931992539	4.40502662255907e-22	4.36950221431263e-21
AC073611.1	0.403497749490196	1.12889656638799	1.48428077519328	8.77937290139371e-26	1.6361558588961e-24
AC073957.3	0.673927508039216	1.39531151368506	1.04992193108167	2.88142009678625e-08	6.28394808341682e-08
AC074117.1	0.958068381882353	2.05317121765584	1.09965340467458	6.23320550247121e-19	4.25935709335533e-18
AC078993.1	0.136595689019608	3.7390488430211	4.77468745938971	7.12332207769347e-07	1.33562288956753e-06
AC080129.2	0.399545529647059	1.17658457525974	1.55817321019219	1.30337615530865e-11	3.8723494469315e-11
AC083880.1	0.293477294529412	0.829052249933442	1.49821413795089	3.5607613616435e-17	2.08558879753405e-16
AC084117.1	0.234070761215686	0.56034329299026	1.25936622925708	7.67512604255858e-06	1.29320616881467e-05
AC084125.4	0.376703471137255	1.08026829543831	1.51988843245248	2.47470601083223e-11	7.11188876944776e-11
AC087741.1	0.296533008039216	0.799460509696429	1.43083406710938	1.57938391607638e-14	6.69876626473775e-14
AC087741.2	0.588212067960784	1.17950260279221	1.00377031368809	5.76556524873756e-07	1.0910223470688e-06
AC090116.1	0.0425931891960784	0.76862811551461	4.17359108757004	4.00981973541338e-15	1.84032771438748e-14
AC090152.1	2.2647261612549	0.936161660194805	-1.27450703087136	2.32553610956287e-20	1.88184994430753e-19
AC091729.3	1.02085502188235	2.109722363	1.04727515998081	1.03837815263205e-13	4.06753225394083e-13
AC092115.2	0.164414427	0.810470530628247	2.30142283127155	2.53140003242974e-20	2.02183249343414e-19
AC092119.2	0.438052867823529	1.01501015649188	1.212317261764	3.78029149407431e-11	1.06645838020904e-10
AC092171.3	0.395568386862745	1.09661321174026	1.4710557219665	4.73620886686404e-22	4.62344198908156e-21
AC092718.4	2.88118087929412	7.88260998298539	1.45201315929681	2.23336001798375e-24	3.19422421176746e-23
AC092868.2	7.03164062121569	2.8190931449026	-1.31863019154198	2.09789496791717e-19	1.51788871208125e-18
AC100861.1	0.936557691470588	1.88364350920617	1.00808618053576	9.68692177311171e-17	5.41586990042155e-16
AC104083.1	5.46441361578431	2.36171400009578	-1.21023242194913	2.07677330427564e-07	4.1875920725558e-07
AC104958.2	0.611124942901961	4.85629945775974	2.9903181158062	4.50651455735119e-27	1.51985565665054e-25
AC105460.1	0.00901522519607843	3.89830957988961	8.75626941986815	1.89358272549824e-06	3.41511254012146e-06
AC109322.1	0.62943827127451	1.37113975788149	1.12323882445207	8.42549208340418e-18	5.23401780938744e-17
AC114296.1	0.218814229607843	0.660041533175325	1.59285024862716	0.0025645358081736	0.00337727949042134
AC120498.10	1.25415614172549	0.543009837162338	-1.20766673480083	5.02106543688789e-17	2.88593948008042e-16
AC123023.1	0.0285417760980392	1.84771711497403	6.01652497353269	1.30583867780165e-25	2.29454510528004e-24
AC124067.4	3.57144780462745	10.3648034803961	1.53711182065263	5.98861797729498e-15	2.7281481896566e-14
AC124283.2	0.309947679333333	0.819941221126623	1.40349578924854	9.32917587695821e-15	4.12765695275489e-14
AC125807.2	0.676670542470588	1.6585558303474	1.29340208686102	8.40404657330431e-19	5.67965784899137e-18
AC127024.4	0.372805829039216	1.11060149568019	1.57484492129426	2.06454089374776e-11	5.98911627195695e-11
AC127024.5	0.727267853960784	1.75208343798539	1.26851276670517	1.58409488511232e-12	5.23773308787138e-12
AC130371.2	1.738157016	0.477645906267857	-1.86354500859903	3.98762252768491e-26	7.91092856298781e-25
AC131009.3	1.11887121207843	3.53422084413312	1.65934820877693	2.47085087368935e-24	3.45357565299761e-23
AC132192.2	0.405662363352941	0.995123346857143	1.29459590267994	2.01691837476515e-15	9.76696693291785e-15
AC132872.3	0.814403435470588	1.82179467571429	1.16154481782712	4.92712849213266e-11	1.36674253244032e-10
AC135388.1	0.00359206098039216	0.599130125612013	7.38191372495085	2.61215535697206e-14	1.09284050648831e-13
AC137630.3	0.243950995901961	0.669876429847403	1.45730361745116	0.000138821339207144	0.000206719427632914
AC145423.2	0.109632476294118	0.560743081839286	2.35466468679498	1.93712988745141e-16	1.05427865555984e-15
AC245884.8	0.337676506627451	1.06946949455519	1.66318161734371	3.33791105785909e-17	1.97386086594552e-16
AGAP2-AS1	2.2433594507451	5.20282372796591	1.21363402932304	1.79240418377631e-16	9.84221940198599e-16
AL021578.1	0.152166672666667	0.559205364753247	1.87772578494294	1.57416792898364e-14	6.69876626473775e-14
AL021707.6	1.50080778678431	3.1080925917289	1.05029026477949	1.90174942216376e-09	4.53323990166943e-09
AL022322.1	0.678729881294118	1.42721477931169	1.07229302533014	7.65469504443771e-10	1.9059260940604e-09
AL031186.1	0.401492336058824	0.860336426737013	1.09952847400034	7.23696450904628e-11	1.99584447222577e-10
AL031600.1	0.248489086823529	0.860858790121753	1.79259411367282	6.51113080734351e-15	2.94437165185019e-14
AL031714.1	0.471680699745098	0.984211073199675	1.061157178282	3.52577663485126e-12	1.11770754146058e-11
AL031985.3	0.45749588745098	1.14980413630032	1.32955744600992	3.76702209745958e-22	3.79789932776663e-21
AL033519.3	0.560583425509804	2.39794447626948	2.0967972592708	3.44162648377392e-10	8.89327851899563e-10
AL034550.1	0.351562328098039	0.713449269824675	1.02103036399039	3.3535601322291e-06	5.85920307193436e-06
AL109614.1	0.276686021058824	0.837444617477273	1.59774402735447	4.93360719027239e-11	1.36674253244032e-10
AL117332.1	0.373801042666667	0.900786406907468	1.26891446366449	1.45885843586872e-15	7.1775835044741e-15
AL117379.1	0.456332388039216	1.42152254624026	1.63928002391623	1.51537386603909e-14	6.56306287052141e-14
AL117382.1	1.26312392839216	5.27627669553896	2.06252403092301	6.36190224255391e-07	1.20017480956155e-06
AL117382.2	2.69925476996078	11.5647381097516	2.09909953812963	9.97600514910451e-14	3.93284818378159e-13
AL118505.1	1.316671859	2.75441179540097	1.06484842229352	2.77846572057291e-07	5.51211747791077e-07
AL121832.2	1.15369757164706	3.55351127111201	1.62298018740442	8.41052733500695e-21	7.28517508595672e-20
AL121832.3	0.208079298352941	0.806001192290584	1.95364853327665	1.69493411461854e-21	1.57937042498546e-20
AL133410.1	0.352355680843137	0.878518839650974	1.31804075079266	1.37864588808389e-14	6.01324270334463e-14
AL133520.1	0.785045145862745	1.643449953875	1.06587999725943	1.69898413114002e-10	4.54293582891788e-10
AL136084.3	1.48643571686275	0.685288231287338	-1.11707425670858	3.9052352112907e-07	7.57640269698353e-07
AL139089.1	0.373184347215686	1.40544654822078	1.91306820594977	3.94617591036137e-20	3.07202301882562e-19
AL139349.1	0.298550203568627	1.03689833973377	1.79622899789343	1.92020573726083e-12	6.3151151252161e-12
AL139384.1	0.226776079372549	0.699877763933442	1.62583450138235	2.82839457597815e-12	9.2035061599289e-12
AL161729.4	0.161229488980392	0.737499211415584	2.19352586885585	3.10420200035372e-16	1.64576226742891e-15
AL161772.1	0.368050568431373	1.06886059511364	1.5380977989406	2.97099853918067e-17	1.77394572970496e-16
AL162430.2	0.205424970843137	0.581763237775974	1.50182057192203	3.46781794911851e-13	1.27707068186101e-12
AL163953.1	0.0867074035490196	1.10826764885552	3.67600734313567	1.83977364469871e-23	2.17588613748021e-22
AL354696.1	0.591581516745098	1.20725256270779	1.02907864303186	1.56469046885714e-11	4.58230780165305e-11
AL354836.1	0.960679540823529	2.88258831888149	1.58523764230325	1.3110849753351e-19	9.71466578109743e-19
AL354993.2	0.181214576039216	0.531091285431818	1.55126085315376	0.000903626719810852	0.00123770697702377
AL355312.3	0.0898938165098039	0.736166404116883	3.03373812583948	5.20122278400298e-10	1.3163588527415e-09
AL355472.1	1.36266208703922	3.30255809323701	1.27715609228207	1.58168685624907e-06	2.87792135086739e-06
AL357079.1	0.480495471764706	0.972875585858766	1.01773248582454	1.93741280064784e-09	4.60042035675066e-09
AL359513.1	0.474209405980392	1.17690167749838	1.31139761341304	4.55808843442422e-12	1.41576989251055e-11
AL390719.2	5.30443918923529	15.3629976389513	1.53418760752874	2.39183640276475e-15	1.13152260592332e-14
AL451050.2	0.267940462921569	0.638413632917208	1.25257899407881	8.9829294955313e-11	2.45533406211189e-10
AL591178.1	0.500650028490196	1.18802874437175	1.2466953749573	3.57873619424405e-06	6.19978242101434e-06
AL591846.2	1.37179956080392	12.120143980974	3.1432652333755	0.000510770523464634	0.000728837143359007
AL591895.1	8.96106027827451	18.7280259498312	1.06345749050621	4.40130294967871e-09	1.00624584165517e-08
AL596223.2	0.103338296960784	0.53436695475487	2.37045578120809	9.84756996796996e-16	5.00516985975333e-15
AL928654.2	1.08482533731373	2.36999916485227	1.12742377099938	2.2069039671322e-09	5.22017669148578e-09
ANKRD10-IT1	4.14318560392157	8.41796836021429	1.02273163642968	8.55007362225335e-07	1.59826604184979e-06
AP001160.1	0.195439051529412	0.759223954079545	1.95780674387717	1.1644635484701e-23	1.40420604374336e-22
AP001469.3	0.380028410333333	1.05464918532955	1.47258400455707	8.74697013987476e-23	9.78070297458723e-22
AP001554.1	4.36136534929412	0.511445326962662	-3.09212791874432	5.18681197187124e-29	3.18988936270081e-27
AP001628.1	0.192903225921569	0.737804376655844	1.93536107734084	3.12396492196203e-11	8.93599268375185e-11
AP002761.4	3.46209558956863	1.47618861223539	-1.22976849258098	2.68227850377935e-16	1.44701866651254e-15
AP003352.1	0.843803662176471	2.43207520658929	1.52720858755263	5.31746757101261e-24	7.10922294820164e-23
AP003774.2	6.71477033933333	14.4196452626672	1.10262571120664	0.0303623997242549	0.036685414205141
AP005271.1	0.0308329077254902	0.689795526516234	4.48362591697216	7.67764412013848e-12	2.33750056132929e-11
AP006621.2	0.616933329078431	1.37655313903247	1.1578738099698	8.94078608906351e-07	1.66623740750729e-06
AP006621.4	0.261240782647059	0.584730387107143	1.16239143132901	1.54711323574498e-05	2.52380541109592e-05
ARHGAP27P1-BPTFP1-KPNA2P3	0.679084044647059	1.3640616427013	1.00624680089124	7.05056830554414e-09	1.57105054634407e-08
ASMTL-AS1	0.832230679568627	2.46457254187013	1.56628206734879	3.01413754433973e-13	1.12345126652663e-12
ATP2A1-AS1	0.390501047254902	1.47255348133604	1.91492170938276	7.10799959547302e-20	5.46427468901988e-19
B4GALT1-AS1	3.54833062143137	1.17797413689448	-1.59083257703088	8.89586903286184e-27	2.27956643967085e-25
BLACAT1	0.0465247082941176	2.10687507667208	5.50096385974575	1.49712404303198e-30	1.84146257292934e-28
BX470102.1	0.958557516137255	5.5089008115487	2.52282758188261	7.41776709100487e-25	1.140481690242e-23
CASC9	1.73239847680392	4.69346682930032	1.43788315416296	1.15954406251432e-07	2.41735457100443e-07
CD44-AS1	0.151985563843137	0.655658723331169	2.10901077596227	1.63701265008117e-17	9.87022333137176e-17
CYTOR	0.976895655392157	2.66755199128247	1.44924001206641	1.65206636278771e-22	1.75176002261111e-21
DICER1-AS1	0.417629364352941	0.843057277845779	1.01340749787489	3.68029841679456e-12	1.16070950068136e-11
DLEU2	0.355815107509804	0.925997074970779	1.37987986920724	2.99570032993852e-14	1.24483493440013e-13
FAM222A-AS1	0.082238332745098	1.09105374403084	3.72976734223687	8.6818974484085e-28	3.81552307409493e-26
FENDRR	6.46292647439216	1.73594356110714	-1.89646753513093	6.1904979640657e-25	9.76193909718053e-24
FOXP4-AS1	0.515567629901961	2.94969421455844	2.51633181107657	8.68574358330553e-28	3.81552307409493e-26
GAPLINC	0.248655532509804	0.668456288899351	1.42668469294601	6.47121326581415e-13	2.28723917153776e-12
GAS5	24.7369822256863	60.9439009090097	1.30081233700923	8.46750972743768e-22	8.01156689596027e-21
HAGLR	8.8843911497451	2.12420324493506	-2.06435110067325	5.57881300812136e-27	1.71548499999732e-25
HM13-IT1	0.512939502098039	1.46183810193669	1.51092295774669	6.91303349457159e-15	3.08080840518951e-14
LENG8-AS1	0.96837291972549	2.36111142851786	1.28583148818318	2.82029528068616e-19	1.99365700876091e-18
LINC00106	0.824796312019608	2.24126399945292	1.44220280753776	1.13073530598001e-10	3.07700094326419e-10
LINC00174	0.513962441980392	1.21969628454383	1.24678710549341	3.76801971159326e-15	1.74235497942094e-14
LINC00265	0.955263866470588	2.2135198750276	1.21237112754597	1.01531906273717e-15	5.07659531368585e-15
LINC00513	0.844496017705882	1.87859236038149	1.15348952235321	3.66254846062965e-07	7.12806108635201e-07
LINC00525	0.176492826490196	0.661632218793831	1.90641994290695	3.34076155362107e-11	9.46805693768183e-11
LINC00578	1.37994231115686	0.521240240887987	-1.40458758349238	1.09317966639653e-06	2.01289070309541e-06
LINC00641	1.67094881221569	0.815780173423701	-1.03441518894396	2.00922865478227e-10	5.30332885275148e-10
LINC01082	8.19536567203922	1.38517604585877	-2.5647389788681	7.40426890033629e-30	6.50517910529545e-28
LINC01133	30.5844284743333	10.7269659796558	-1.51155523573294	7.9266058677326e-22	7.61697282602429e-21
LINC01235	0.217308635784314	0.575196449573052	1.40430926274697	1.87189850091593e-07	3.79939794740362e-07
LINC01311	0.241510790960784	0.876375563001623	1.85946160488576	9.71553349720871e-23	1.06697376799703e-21
LINC01315	1.15193829752941	4.47218584770455	1.95691670028885	3.89972884406905e-21	3.52696064573892e-20
LINC01355	0.379837091607843	0.813868640881493	1.09941516752861	5.77170835870843e-10	1.45475436090397e-09
LINC01503	0.448990356058824	0.914059373659091	1.0256034226512	4.77735589379836e-09	1.08416010136014e-08
LINC01558	0.601877660803922	1.68287489414773	1.48338575390075	3.08424392877523e-07	6.07951928268194e-07
LINC01569	0.557367774392157	1.59771225865909	1.51930611132167	1.43367126338861e-22	1.54685583681403e-21
LINC01614	0.0238943774117647	0.927559992225649	5.27869751205811	1.10254862388524e-18	7.37029786618938e-18
LINC01705	0.00601586576470588	1.14247168352273	7.56917031705883	1.11835626691226e-24	1.63759310512152e-23
LINC01752	11.4075279987647	2.29166233582305	-2.31551980327903	1.87322883921827e-25	3.20009926699788e-24
LINC01871	5.31285103823529	2.45557197980032	-1.11342715043278	3.6861461773452e-13	1.34939279706387e-12
LINC02381	1.96900357066667	0.719392804040584	-1.45261409384651	2.45916700888731e-23	2.8535617178598e-22
LINC02418	0.0136658426470588	4.46922705247078	8.35330710999487	3.40921488294877e-25	5.51754513950919e-24
LINC02441	14.8819330862157	3.25572094860714	-2.19251298219914	6.37257068083691e-27	1.78142316759759e-25
LINC02487	0.328291648509804	1.19767789570292	1.86719000649495	6.96560515421477e-16	3.59987157129587e-15
LINC02563	0.0392230370392157	1.01325580349026	4.69115338060318	3.21895721709066e-10	8.35299024688083e-10
MAFG-DT	0.382623465039216	3.50865148917857	3.19691939615641	1.93637026262897e-32	7.22070805175194e-30
MALAT1	7.89989750635294	31.4808678598766	1.99456947246612	9.94208089582485e-10	2.45557419716156e-09
MAP3K20-AS1	0.0628594325098039	1.0245151278263	4.0266682292312	1.21037868896345e-20	1.03386513015628e-19
MBNL1-AS1	3.1142107672549	0.466188417243507	-2.73988152282789	4.29439500755628e-26	8.25329040514723e-25
MCF2L-AS1	2.52405119270588	7.78030724786526	1.62408595771792	1.15501532084464e-18	7.63800454106939e-18
MELTF-AS1	0.57783511045098	2.39706771723377	2.05254089294076	3.07839961839322e-28	1.57767980442653e-26
MHENCR	2.23194023441176	9.14705698373377	2.03500924266188	3.3711559164506e-26	7.14917547799007e-25
MINCR	1.51171941317647	4.26718765075974	1.49709516580764	7.94263027687536e-21	6.97816802896907e-20
MIR100HG	1.781677645	0.604361221297078	-1.55975333846412	1.97976487692409e-10	5.24808361770826e-10
MIR17HG	0.150782592627451	0.985562968935065	2.70847816627871	2.64975691332677e-24	3.62133444821325e-23
MIR22HG	11.7951448366863	3.74393860607468	-1.65556445144174	1.07840651965197e-27	4.42146673057308e-26
MIR3142HG	0.461316162372549	1.65090939219805	1.83943319844371	2.13646984153188e-11	6.1686805283667e-11
MIR4435-2HG	0.608500596392157	1.90325571349188	1.64513882707772	4.69548902054637e-27	1.51985565665054e-25
MMP25-AS1	0.34452383354902	0.920921523204545	1.41847443209239	4.76877087023944e-16	2.48541871626886e-15
MNX1-AS1	1.07228910984314	4.52203118911526	2.07627700592848	8.53973475775677e-27	2.27956643967085e-25
NKILA	0.37324323645098	1.36760695936526	1.87346564676963	1.53343085655833e-14	6.59482501247114e-14
PAN3-AS1	0.503515251803922	1.04907969319805	1.05901689203701	2.48168942381342e-10	6.46711438832734e-10
PGM5-AS1	5.38752048068627	0.171688382642857	-4.97175712135641	3.5222966106107e-32	7.22070805175194e-30
PTOV1-AS2	1.21484031460784	2.82037721430195	1.21512143988255	1.79612837619974e-15	8.76681707430826e-15
PVT1	0.385296809607843	2.9012935226802	2.91265411464667	2.67925721724248e-32	7.22070805175194e-30
RHPN1-AS1	0.196808850313725	0.873706641790584	2.15035385885843	2.75997010930834e-22	2.82896936204105e-21
RUSC1-AS1	0.835598963490196	2.05159418194968	1.29586277719782	1.67203401109974e-16	9.26397222366072e-16
SERTAD4-AS1	3.36693521615686	1.030817505875	-1.70764701915184	4.46186286942986e-12	1.400023298316e-11
SLC12A9-AS1	0.640695577803922	3.20566752256169	2.32291386549251	9.65290222365905e-27	2.37461394702013e-25
SLC9A3-AS1	1.95818655056863	7.78012128246266	1.99027443249203	3.71713827240892e-14	1.52402669168766e-13
SMIM25	0.619763476647059	1.75710093696591	1.50340742667793	7.60083690002738e-17	4.28854559038242e-16
SNHG1	4.17198647717647	15.026430983789	1.84869600022341	1.45431954168528e-28	8.13096834669497e-27
SNHG10	1.24294472558824	2.60400124294481	1.06696799672995	4.23837062689164e-17	2.45905465616826e-16
SNHG11	1.99304458217647	5.60331660211364	1.49130702892121	3.89833647693118e-26	7.91092856298781e-25
SNHG12	1.76807748198039	4.92677895255519	1.47846324544231	7.69524886155819e-24	9.6583225507312e-23
SNHG15	2.27381121809804	8.59473211042857	1.9183401927259	3.32399500135579e-31	5.11064231458453e-29
SNHG16	2.16365718094118	5.58467607974513	1.36800167396179	4.94009772315397e-30	5.06360016623282e-28
SNHG17	2.67577955709804	13.5987109067224	2.34543872710999	1.35782203390397e-29	1.04382568856368e-27
SNHG20	0.925686132784314	2.31065016849351	1.31970383791275	5.96935710502409e-24	7.81096727572301e-23
SNHG25	0.978472295764706	29.4205457585812	4.91014919567336	1.00672201915213e-23	1.23826808355712e-22
SNHG4	0.884263113529412	3.31980835997403	1.90855234841401	6.85680410723562e-24	8.78528026239564e-23
SNHG6	23.3795400407843	62.4835683884578	1.41823029986041	1.38175566778921e-26	3.14733235440876e-25
SNHG7	3.91444355639216	10.6697909917955	1.44665276970835	3.9055529470017e-23	4.44799085630749e-22
STAG3L5P-PVRIG2P-PILRB	0.271291649901961	0.690727883314935	1.3482728200362	3.20047405996442e-15	1.49112995975615e-14
SYNPR-AS1	0.892611101862745	1.83883920723864	1.04269167700055	2.25872660709735e-09	5.32228683281559e-09
TFAP2A-AS1	0.0437273771764706	0.552823118597403	3.66020922783075	3.14553038914315e-18	1.99433112301344e-17
TMEM147-AS1	0.609681192666667	2.35360033599188	1.94874240985751	5.90841955154558e-27	1.73032286866692e-25
TRIM31-AS1	1.32989784031373	2.7479392338474	1.04703467620713	1.54868972538212e-11	4.55714919191389e-11
TSPOAP1-AS1	0.334399206078431	0.854130637392857	1.35288532152405	5.82426192013207e-13	2.08251225632629e-12
TUSC8	0.841975693666667	3.35975395098701	1.99650509122556	2.80559988590742e-09	6.58566385432467e-09
UBXN10-AS1	5.25137726352941	0.684598591556818	-2.93936561449319	5.91409837123848e-14	2.37723561981155e-13
UNC5B-AS1	0.177326906627451	0.711339063599026	2.0041259325523	0.00605230690726781	0.00770635351546522
USP30-AS1	4.71059160072549	2.02991724932305	-1.21448734216537	1.54868972538212e-11	4.55714919191389e-11
VPS9D1-AS1	1.22955507670588	8.41212641966558	2.77433417095449	2.10471201807668e-29	1.43821987901906e-27
Z82243.1	0.183036728352941	0.605186070941558	1.7252456122939	9.54995441668917e-15	4.19515854733131e-14
ZFAS1	18.2338711514118	65.8537332162662	1.85264434247419	1.20145582168712e-27	4.61809581460987e-26
ZKSCAN2-DT	0.406085159411765	0.929904769698052	1.19530067511532	1.43614389384101e-12	4.77420807952552e-12
ZNF710-AS1	3.80458434241176	1.76922307827922	-1.10462287892479	1.01531906273717e-15	5.07659531368585e-15
