# Supplementary material for: Identification of Epithelial-Mesenchymal Transition-Related lncRNAs that Associated With the Prognosis and Immune Microenvironment in Colorectal Cancer
Source: Front Mol Biosci. 2021 Apr 1;8:633951. doi: 10.3389/fmolb.2021.633951 (PMC8059639; doi:10.3389/fmolb.2021.633951)
Supplement: Supplementary file 2 [file table2.xlsx]

## Sheet: uniCox
id	HR	HR.95L	HR.95H	pvalue
AC005837.3	1.42602	1.09543	1.85637	0.0083559
AC027796.4	1.51351	1.04433	2.19349	0.0285926
AC087741.2	1.2971	1.02156	1.64696	0.0327603
AC127024.4	1.02658	1.0098	1.04364	0.00180498
AC127024.5	1.01917	1.00669	1.0318	0.00252647
AL591178.1	1.23192	1.02609	1.47904	0.0253455
AP006621.2	1.26208	1.05127	1.51516	0.0125525
CYTOR	1.16725	1.00815	1.35147	0.0385884
FENDRR	0.665613	0.446728	0.991746	0.0454248
LINC01315	0.799806	0.673897	0.949239	0.0105869
LINC01503	1.41612	1.16561	1.72046	0.000460353
LINC02381	1.52467	1.09463	2.12367	0.012605
MIR4435-2HG	1.39103	1.13938	1.69827	0.00118928
MMP25-AS1	1.59673	1.19466	2.13411	0.00156859
NKILA	1.09727	1.00408	1.1991	0.0403788
SMIM25	1.15561	1.01294	1.31837	0.0314633
SNHG16	0.776131	0.623763	0.965717	0.0230378
