# Supplementary material for: Identification of Epithelial-Mesenchymal Transition-Related lncRNAs that Associated With the Prognosis and Immune Microenvironment in Colorectal Cancer
Source: Front Mol Biosci. 2021 Apr 1;8:633951. doi: 10.3389/fmolb.2021.633951 (PMC8059639; doi:10.3389/fmolb.2021.633951)
Supplement: Supplementary file 3 [file table3.xlsx]

## Sheet: uniCox
id	HR	HR.95L	HR.95H	pvalue
AC004585.1	1.21972	1.03917	1.43164	0.0150986
AC005837.3	1.34318	1.12729	1.60042	0.00096633
AC006042.1	1.08404	1.0108	1.16257	0.0237545
AC008610.1	1.21484	1.05511	1.39876	0.00681511
AC010973.2	1.66416	1.11901	2.47488	0.0118939
AC021218.1	0.95208	0.911022	0.994988	0.0290091
AC048341.2	1.28774	1.00474	1.65045	0.045794
AC074117.1	1.21823	1.02051	1.45425	0.0289103
AC087741.1	1.46017	1.03651	2.05699	0.0303829
AC087741.2	1.24733	1.02994	1.51059	0.0237035
AC104958.2	1.06727	1.02751	1.10857	0.000776819
AC127024.4	1.02652	1.01008	1.04322	0.00148367
AC127024.5	1.01913	1.0069	1.0315	0.00209111
AC132192.2	1.30725	1.00041	1.70819	0.0496506
AL031600.1	1.25895	1.02468	1.54677	0.028373
AL031714.1	1.45528	1.06787	1.98324	0.0175137
AL031985.3	0.574928	0.371222	0.890416	0.0131382
AL033519.3	0.828362	0.722954	0.949139	0.00669446
AL139384.1	1.40325	1.03232	1.90745	0.0305353
AL161729.4	1.39837	1.03852	1.8829	0.0271758
AL357079.1	1.43527	1.07497	1.91634	0.0142788
AL591178.1	1.20483	1.0534	1.37803	0.00654505
AL591895.1	1.01478	1.00141	1.02832	0.0301473
ANKRD10-IT1	1.02722	1.00137	1.05374	0.0388927
AP005271.1	1.15434	1.00446	1.32657	0.0431003
AP006621.2	1.15237	1.00376	1.32298	0.0440832
ARHGAP27P1-BPTFP1-KPNA2P3	1.12534	1.01215	1.25119	0.0290134
BLACAT1	1.20931	1.09776	1.33219	0.000118604
LENG8-AS1	1.16279	1.04314	1.29615	0.00648062
LINC01503	1.21123	1.00171	1.46459	0.0479772
MMP25-AS1	1.37043	1.07621	1.74508	0.0105998
PAN3-AS1	1.37155	1.10333	1.70497	0.00443205
PTOV1-AS2	1.13887	1.00093	1.29583	0.0483805
Z82243.1	1.48187	1.05	2.09137	0.0252523
