# Supplementary material for: Identification of Epithelial-Mesenchymal Transition-Related lncRNAs that Associated With the Prognosis and Immune Microenvironment in Colorectal Cancer
Source: Front Mol Biosci. 2021 Apr 1;8:633951. doi: 10.3389/fmolb.2021.633951 (PMC8059639; doi:10.3389/fmolb.2021.633951)
Supplement: Supplementary file 5 [file table5.xlsx]

## Sheet: lassoSigExp
id	TCGA-4N-A93T	TCGA-4T-AA8H	TCGA-5M-AAT6	TCGA-A6-2672	TCGA-A6-2674	TCGA-A6-2675	TCGA-A6-2679	TCGA-A6-2682	TCGA-A6-2683	TCGA-A6-2684	TCGA-A6-3807	TCGA-A6-3808	TCGA-A6-3810	TCGA-A6-4107	TCGA-A6-5656	TCGA-A6-5657	TCGA-A6-5659	TCGA-A6-5660	TCGA-A6-5662	TCGA-A6-5666	TCGA-A6-6137	TCGA-A6-6142	TCGA-A6-6648	TCGA-A6-6649	TCGA-A6-6651	TCGA-A6-6652	TCGA-A6-6653	TCGA-A6-6654	TCGA-A6-6780	TCGA-A6-6782	TCGA-A6-A565	TCGA-A6-A567	TCGA-A6-A56B	TCGA-A6-A5ZU	TCGA-AA-3494	TCGA-AA-3495	TCGA-AA-3496	TCGA-AA-3502	TCGA-AA-3509	TCGA-AA-3510	TCGA-AA-3511	TCGA-AA-3514	TCGA-AA-3517	TCGA-AA-3518	TCGA-AA-3519	TCGA-AA-3520	TCGA-AA-3522	TCGA-AA-3525	TCGA-AA-3526
AC004585.1	0.585155	0.251549	2.23024	0.481265	3.52305	0.240034	1.59031	1.51646	0.0416815	0.617205	0.98557	1.10189	0.9589	1.53324	0.567656	1.0306	0.576642	0.474036	3.26654	1.00873	0.512537	0.422019	0.243712	0.504708	0.612316	0.614127	0.0778512	0.863911	0.950026	0.855812	1.55169	1.20752	0.387787	1.38189	0.167122	0.691173	0.457592	1.41229	1.21858	0.579618	1.12909	0.0372127	0.384064	1.21744	0.124938	0.19337	0.513005	0.195782	0.719345
AC005837.3	5.56746	2.58992	2.77863	2.12359	2.54431	1.4443	2.42906	5.52043	1.65529	1.33655	2.17443	0	2.04227	0.225515	2.26406	0.561753	0.690281	0.23241	0.690017	0.523652	2.18081	0.588054	0.911738	0.856553	1.55876	2.15194	0.12882	1.16695	2.50001	1.64784	2.5006	3.19693	3.20835	2.83856	1.10615	1.82989	1.08168	0.603076	0.474441	1.12834	1.36833	0.985211	7.06122	1.343	2.89429	1.27987	0.78357	0.259167	0.69676
AC021218.1	4.6215	5.86234	0.0991584	4.92588	3.39648	12.1123	7.39701	14.1484	6.08429	3.93392	7.31996	2.34239	3.88209	11.9751	39.912	14.3936	10.294	10.3092	11.5487	11.7075	9.06226	6.76778	14.3511	8.95615	2.70714	23.9513	14.2602	7.93731	5.40443	6.63025	4.11763	4.46837	12.3882	8.14879	14.2896	15.8465	21.6397	14.032	3.31847	6.00772	15.9638	6.01208	23.8884	6.40297	16.0241	1.66252	6.18905	3.32952	5.91779
AC104958.2	0.729585	5.51708	4.32517	1.8949	3.40413	3.29924	2.56886	2.78639	1.22539	0.751107	6.8987	5.73649	1.50638	2.14644	1.52022	1.08208	1.35871	4.64536	14.6675	20.2479	4.51655	19.7763	8.70014	2.56808	2.02762	3.75505	2.88135	1.07367	0.702477	3.82299	0.552514	27.639	0.712528	19.1623	5.05357	6.09589	12.4231	2.39169	5.98333	4.4748	6.39498	1.60194	5.19745	2.68435	5.31279	1.09636	3.3561	1.6445	8.12387
AC127024.4	2.06265	0.869714	1.22467	0.467983	2.67227	1.01851	1.90329	1.17969	0.486375	1.44738	1.4908	0.714322	1.68854	0.265053	3.49429	0.943203	1.58482	0.614605	0.946159	0.615461	1.06798	0.431971	1.44252	1.25841	0.671753	1.82666	0.302811	0.48004	1.16894	0.968371	1.7844	1.5656	1.88542	0.556038	0.390025	1.43381	0.826362	0.354405	0.836434	0.132617	1.05154	0.289486	2.82174	0.631384	0.971924	0.752132	0.460475	0.456909	0.750675
AL031985.3	0.849792	0.998094	1.37336	0.647418	0.474521	1.34499	0.359052	0.63055	0.468964	0.792329	0.508905	1.48231	1.06403	0.43335	1.49651	1.53023	1.61352	0.815904	0.798961	1.05463	1.57597	0.738849	1.83493	0.797654	1.35942	0.715702	1.49476	1.32819	1.07651	1.25594	0.765656	1.81146	2.22894	0.839165	1.27534	1.19465	1.38304	0.33429	0.911687	0.650467	1.93703	0.509703	0.375752	0.595548	0.397263	1.62699	0.83007	0.402244	1.42472
AL033519.3	0.447077	0.0854183	0.0801868	12.747	5.3262	0.400131	17.9453	1.8538	4.58582	0.796183	9.53807	3.36752	7.34794	6.76833	0.984654	0.555816	1.40786	1.18043	0.637209	0.785812	0.615362	0.203644	0.647663	0.3164	0.383859	0.220806	0.237923	0.646584	1.08457	1.04619	0.659778	0.984089	0.444421	0.436887	1.12364	4.64708	0.699229	4.03768	2.40973	15.4215	0.486004	3.98043	4.69499	12.6502	10.6912	7.91888	2.53261	14.2403	0.750675
AL591178.1	2.21963	0.811286	0.138472	0.529144	0.365308	0.863719	0.968413	0	0.329964	0.983098	1.58931	0.363454	0.82611	0.629356	5.20736	0.5439	2.62653	1.71416	6.83152	0.887267	0.338117	1.52389	0.894745	0.273191	0.248578	1.00092	0.256789	0.88395	0.885401	1.35497	0.534072	1.48697	3.45357	2.01186	1.05839	0.851127	0.517491	0	0.945748	1.88935	1.59461	0.687369	1.68909	0.321255	1.31873	1.73487	0.520654	0.516622	0.277783
BLACAT1	2.41457	3.65707	0.8294	1.58871	3.35998	0.759634	1.12583	0.182037	0.967335	1.71237	7.38329	0.606243	4.34291	2.2495	5.39325	1.1498	1.54933	0.772761	6.47269	3.37147	0.849631	3.66168	0.0890374	3.67136	0.992597	4.11964	0.623017	3.67549	0.0424139	1.74955	1.48472	8.5199	2.24991	3.24139	2.04626	0.811247	0.235412	1.00261	5.07671	0.450207	5.12236	0	4.66153	3.88088	2.22465	1.67127	1.18425	0.407362	1.95166
LINC01503	0.384811	0.147044	2.91852	0.904259	3.79655	0.852809	0.459703	2.9063	0.187959	0.680509	0.823026	1.31123	0.829019	0.845044	0.265281	0.965926	0.308648	0.501417	0.783519	0.28244	0.37145	1.16854	0.167239	0.778098	1.88799	2.18561	0.658243	1.20582	0.32881	1.12268	0.547608	1.81507	0.400741	0.32232	0.401933	0.692618	0.626411	0.239679	0.646479	0.435623	0.741019	0.587325	0.513156	0.457496	0.328649	0.726652	0.88975	0.294287	0.896666
MMP25-AS1	1.203	0.478731	2.69136	1.77198	0.967179	0.904666	1.54768	0.811697	3.65077	0.496627	0.756662	0.411069	0.396731	0.543801	0.645982	1.22244	0.428234	0.557011	0.382153	0.488919	0.733945	0.52311	0.956963	0.984876	0.589789	0.337504	0.666725	0.713781	1.09121	0.602695	1.63878	0.274202	3.80222	0.602863	0.787189	0.367712	1.55546	0.771457	0.453437	0.56408	0.489052	2.66543	0.955186	2.14845	0.656582	0.52692	0.238105	0.777376	0.51907
[truncated: 327 more columns]
