# Supplementary material for: Identification of Epithelial-Mesenchymal Transition-Related lncRNAs that Associated With the Prognosis and Immune Microenvironment in Colorectal Cancer
Source: Front Mol Biosci. 2021 Apr 1;8:633951. doi: 10.3389/fmolb.2021.633951 (PMC8059639; doi:10.3389/fmolb.2021.633951)
Supplement: Supplementary file 6 [file table6.xlsx]

## Sheet: Sheet1
id	TCGA-4N-A93T	TCGA-4T-AA8H	TCGA-5M-AAT6	TCGA-5M-AATE	TCGA-A6-2671	TCGA-A6-2672	TCGA-A6-2674	TCGA-A6-2675	TCGA-A6-2678	TCGA-A6-2679	TCGA-A6-2680	TCGA-A6-2681	TCGA-A6-2682	TCGA-A6-2683	TCGA-A6-2684	TCGA-A6-2685	TCGA-A6-3807	TCGA-A6-3808	TCGA-A6-3809	TCGA-A6-3810	TCGA-A6-4105	TCGA-A6-4107	TCGA-A6-5656	TCGA-A6-5657	TCGA-A6-5659	TCGA-A6-5660	TCGA-A6-5661	TCGA-A6-5662	TCGA-A6-5664	TCGA-A6-5665	TCGA-A6-5666	TCGA-A6-5667	TCGA-A6-6137	TCGA-A6-6138	TCGA-A6-6140	TCGA-A6-6141	TCGA-A6-6142	TCGA-A6-6648	TCGA-A6-6649	TCGA-A6-6650	TCGA-A6-6651	TCGA-A6-6652	TCGA-A6-6653	TCGA-A6-6654	TCGA-A6-6780	TCGA-A6-6781	TCGA-A6-6782	TCGA-A6-A565	TCGA-A6-A566
futime	4.8	12.65	9.53	39.42	43.73	46.62	43.73	43.4	42.25	44.88	35.09	45.57	13.93	16.56	37.02	37.22	34.63	33.31	32.72	36.5	14.52	32.42	32.88	31.6	30.42	29.17	33.51	23.59	22.08	22.04	32.69	29.14	27.07	22.5	24.11	8.38	25.07	25.16	24.15	20.6	21.75	24.67	24.38	23.85	20.11	19.65	20.27	16.23	24.9
fustat	0	0	1	0	1	0	0	0	0	0	0	0	1	1	0	0	0	0	0	0	1	0	0	0	0	0	0	0	0	0	0	0	0	0	0	0	0	0	0	0	0	0	0	0	0	0	0	1	1
KEGG_CITRATE_CYCLE_TCA_CYCLE	-0.454639	0.0748545	-0.35002	0.0156923	-0.10426	0.212579	-0.573947	-0.107014	0.363128	-0.392811	0.311172	0.025491	-0.241263	-0.0173736	0.116811	-0.276908	-0.0552315	-0.0729596	0.0301098	-0.447755	-0.445581	0.183448	-0.262725	-0.484038	-0.118338	-0.225002	0.444393	-0.484238	-0.317357	0.472926	0.270899	0.300307	0.309266	-0.326646	0.269043	0.10987	-0.652349	0.218749	-0.287465	0.491545	-0.401439	-0.143363	0.309241	-0.623008	0.568255	-0.559323	-0.0518279	-0.411836	-0.134141
KEGG_FATTY_ACID_METABOLISM	0.152564	0.295716	-0.221145	-0.147485	-0.373258	-0.118799	-0.459555	-0.11864	0.233692	-0.404224	-0.0756395	-0.111235	0.330824	-0.301165	0.0881058	-0.222492	-0.356044	0.414814	-0.102735	-0.34677	-0.0504322	0.289343	-0.262427	-0.539089	-0.159046	0.0160121	0.310259	-0.447971	0.200295	0.116711	0.267638	-0.250114	0.402643	-0.422014	-0.0426005	0.45866	-0.170086	0.254323	0.109192	0.222613	-0.22774	-0.328048	0.0703872	-0.458713	0.359549	-0.303105	0.0472011	0.0595546	0.222507
KEGG_CYSTEINE_AND_METHIONINE_METABOLISM	-0.342377	0.0809283	0.0333648	0.197198	0.00343892	0.0122642	-0.263596	-0.00343974	0.441171	-0.397707	-0.112663	-0.111395	-0.280762	-0.135198	-0.0124328	-0.370619	0.122674	-0.0859628	0.308192	-0.262763	0.274894	-0.32541	-0.108657	-0.306057	-0.0037001	-0.102043	0.265437	-0.151375	0.040147	0.360854	0.21221	0.173077	0.248464	-0.0215745	0.188634	-0.168958	-0.229015	0.428665	-0.283987	0.124758	-0.0782302	-0.0364669	-0.0342325	-0.355752	0.20768	-0.174415	-0.0459307	-0.170518	0.0697412
KEGG_VALINE_LEUCINE_AND_ISOLEUCINE_DEGRADATION	-0.0738637	0.501356	-0.2749	-0.261737	-0.419283	-0.0137301	-0.479284	-0.398729	0.211645	-0.400003	-0.0882048	-0.258763	0.306042	-0.341033	-0.0239586	-0.418101	-0.20249	0.590099	0.0380111	-0.372839	-0.461852	0.197471	-0.258017	-0.467486	-0.0188991	-0.0346429	0.302714	-0.524204	0.116318	0.423161	0.359385	-0.166243	0.421162	-0.481169	-0.158544	0.520801	-0.311991	0.355979	-0.418072	0.205143	-0.366834	-0.401965	0.0790924	-0.474418	0.491192	-0.370727	-0.196669	-0.29163	0.0114643
KEGG_SELENOAMINO_ACID_METABOLISM	-0.287704	-0.164269	0.139938	0.216024	0.0101569	-0.297025	-0.479972	-0.0396663	0.177955	0.048955	0.221509	-0.0952481	0.160096	-0.0827505	-0.129945	-0.285663	0.138058	-0.164247	-0.137747	-0.406058	0.0688316	-0.0193648	-0.034408	-0.380198	-0.0889184	0.147334	-0.0926332	0.104366	-0.301061	0.0759828	0.133093	0.162911	0.0959366	0.0979046	0.466757	-0.230367	-0.199774	0.217624	-0.200072	0.339954	-0.338222	0.0799652	-0.167986	-0.495246	0.00719534	-0.353943	0.0512273	-0.152536	-0.283212
KEGG_STARCH_AND_SUCROSE_METABOLISM	0.0122787	0.118083	-0.18217	0.022279	-0.314668	-0.219942	-0.0661719	0.257554	0.123002	0.0267503	0.0452158	0.0905774	0.0422054	-0.143151	-0.0641389	-0.231156	-0.102088	0.104801	-0.184852	-0.155892	0.0418032	-0.115267	-0.294566	-0.2518	0.129735	-0.173348	0.380595	-0.441124	0.279695	-0.0643233	-0.0327083	0.0407409	0.446245	0.136086	0.0251767	0.278957	-0.219381	0.302761	0.371062	0.071951	0.00559752	-0.360976	0.0768803	-0.0811217	0.10156	0.0323606	-0.160676	0.328961	0.308121
KEGG_GLYCOSAMINOGLYCAN_BIOSYNTHESIS_CHONDROITIN_SULFATE	-0.435293	-0.49859	0.429031	-0.293273	0.198229	0.253877	0.350387	0.387888	-0.453891	-0.0149748	0.0720966	0.489155	0.429177	-0.133137	0.0658819	0.568769	0.206689	0.348663	-0.398744	0.15183	0.106982	-0.354359	-0.537959	0.542327	-0.239764	-0.323683	-0.509663	0.205914	0.535715	-0.235754	-0.446625	-0.0024671	-0.366992	0.296899	-0.218522	0.35041	0.700631	-0.547486	0.24762	-0.560332	0.616325	-0.249002	0.226638	0.534236	-0.329778	0.53165	0.442719	0.307545	0.685101
KEGG_PYRUVATE_METABOLISM	-0.0929846	-0.0707525	-0.169106	0.00764086	0.00354379	-0.021668	-0.51622	-0.27069	0.225006	-0.215258	0.266264	0.0810541	0.195336	0.0256916	0.166851	-0.133412	-0.104817	0.0984977	0.0232065	-0.451905	-0.212927	-0.059334	-0.21219	-0.422089	0.054986	0.0138674	0.281357	-0.247168	-0.267406	0.186458	0.204457	0.180117	0.124349	-0.270067	0.0765191	0.146744	-0.376844	0.456107	-0.255143	0.42561	-0.376866	-0.255429	0.0669539	-0.295915	0.405263	-0.454928	0.138919	-0.388362	0.0263551
KEGG_GLYOXYLATE_AND_DICARBOXYLATE_METABOLISM	-0.426271	-0.22398	-0.0468636	0.342222	-0.0584636	0.362921	-0.475581	-0.501586	0.179895	-0.135079	0.259321	-0.0904457	0.0297931	0.362266	-0.073765	-0.220141	-0.359943	-0.106871	0.18776	-0.605673	-0.0663889	-0.158362	-0.227865	-0.12994	-0.231001	-0.416652	0.256432	-0.461757	-0.414108	0.397167	0.118293	-0.158145	-0.0497386	-0.364965	-0.0812052	-0.0427803	-0.582453	-0.0584824	-0.242276	-0.0151287	-0.459834	-0.0251728	0.0901066	-0.616739	0.389556	-0.35342	0.129389	-0.32557	-0.329665
KEGG_PROPANOATE_METABOLISM	0.172606	0.191661	-0.393472	-0.0489226	-0.254032	-0.214709	-0.482451	-0.252467	0.263176	-0.459887	-0.0282406	-0.186094	-0.0921973	-0.188759	-0.076694	-0.543503	-0.259547	0.24468	0.0126297	-0.276783	-0.466466	0.0573515	-0.0949166	-0.586518	0.242727	0.159536	0.351458	-0.247338	0.0518664	0.289717	0.42468	0.175566	0.44916	-0.369373	-0.0220141	0.430202	-0.266298	0.412997	-0.235054	0.530724	-0.415361	-0.13859	0.142882	-0.397098	0.426827	-0.376039	0.0759444	-0.340766	-0.148174
KEGG_BUTANOATE_METABOLISM	0.188854	0.415858	-0.249195	-0.195125	-0.359612	-0.0995298	-0.55297	-0.39311	0.126752	-0.298915	0.243179	0.110222	0.274163	-0.17031	-0.0635207	-0.385247	-0.488061	0.438674	-0.122652	-0.535825	-0.275242	0.277712	-0.291503	-0.524583	-0.0115783	-0.0823707	0.361232	-0.483507	0.145408	0.182244	0.233207	-0.135403	0.392204	-0.492999	0.0134601	0.594938	-0.432228	0.298429	-0.116314	0.124628	-0.398056	-0.336156	0.0182024	-0.51874	0.569834	-0.433918	-0.202479	-0.213109	-0.00198738
KEGG_TERPENOID_BACKBONE_BIOSYNTHESIS	0.179333	0.316584	-0.562917	-0.356468	-0.222793	-0.16929	-0.19789	-0.361053	0.24884	-0.349909	0.380594	-0.155459	0.402434	-0.105736	0.34649	-0.284437	0.0751106	0.617338	-0.110524	-0.498329	-0.637673	0.496379	-0.104022	-0.703384	0.0483801	-0.0243489	0.525163	-0.223094	-0.564139	0.117976	0.056013	-0.142517	0.100379	-0.601271	0.0341604	0.585784	-0.528501	-0.176972	0.131284	0.522379	-0.731533	-0.268633	0.201439	-0.444829	0.61051	-0.57486	0.450977	-0.20107	-0.121003
KEGG_AMINOACYL_TRNA_BIOSYNTHESIS	-0.494719	0.0546167	0.436693	0.281381	-0.110825	-0.313391	-0.33411	-0.400527	0.158681	-0.480319	0.101464	0.0451569	-0.337722	-0.166045	0.165422	-0.556235	0.203563	-0.134833	0.352602	-0.155404	-0.0548633	-0.241981	0.0643167	-0.118179	0.20706	-0.263542	0.293667	-0.157932	-0.271141	0.310189	0.347972	0.204378	-0.0129614	0.104025	0.229899	-0.202487	-0.362225	0.259754	-0.286613	0.532365	-0.479874	0.192121	0.0340412	-0.485751	0.488175	-0.273274	-0.307216	-0.467672	-0.230039
KEGG_BIOSYNTHESIS_OF_UNSATURATED_FATTY_ACIDS	-0.154763	0.0432814	-0.306012	-0.220499	-0.341219	-0.175545	-0.17744	-0.411041	0.134471	-0.389307	-0.0886135	-0.0696873	-0.193196	-0.38896	-0.210913	-0.144427	0.0454925	0.32005	-0.323445	0.159437	0.229148	0.395026	-0.468815	-0.404815	-0.198373	0.0589914	0.347567	0.186158	-0.136857	0.108981	0.208259	0.220314	-0.06489	-0.116038	-0.242307	0.38531	-0.0844795	0.30956	0.194318	0.105171	-0.0571232	-0.455509	0.215428	-0.396055	0.408755	-0.157425	-0.260744	-0.0812295	-0.298976
KEGG_P53_SIGNALING_PATHWAY	-0.367433	-0.00948116	0.404166	0.00480394	-0.246855	0.387554	-0.113185	-0.293925	-0.0120683	-0.267236	-0.189541	-0.271253	-0.120852	-0.417371	-0.0193882	-0.328503	-0.129062	0.315556	0.325014	-0.117834	0.28406	0.0659557	-0.0974372	0.168427	0.097656	-0.0678239	0.323838	-0.142671	0.461507	0.347375	0.135275	-0.00609055	-0.208738	0.0724141	-0.0107835	0.316553	-0.106539	0.09361	-0.0811822	0.0635059	-0.274254	-0.103803	0.305865	-0.187069	0.181284	0.00882099	-0.128666	-0.0995746	-0.000823821
KEGG_SNARE_INTERACTIONS_IN_VESICULAR_TRANSPORT	-0.0955367	-0.280487	0.229248	-0.155924	-0.178517	-0.31057	-0.0240471	0.347516	-0.292301	-0.291016	-0.260117	-0.119331	-0.000315187	-0.326089	-0.11332	0.114194	-0.0408514	-0.107325	-0.176005	-0.0282876	0.100215	-0.0765341	-0.200972	0.185461	-0.154286	0.485487	0.0512246	0.0857675	-0.292105	0.0418571	-0.0873546	0.0214268	-0.178278	-0.152376	-0.0316034	-0.395023	-0.17607	-0.210507	-0.0727678	-0.0848627	0.00826269	-0.169604	-0.026338	0.115029	-0.149964	0.0024122	0.196613	0.17504	0.139588
KEGG_PEROXISOME	-0.0322882	0.0176044	-0.378942	0.160689	-0.312112	-0.376842	-0.479437	0.0185116	0.15871	-0.134314	-0.011894	-0.127105	0.271056	-0.12467	-0.0531518	-0.108571	-0.137787	0.125064	-0.213145	-0.348125	-0.103453	0.388824	0.0848291	-0.563496	0.11681	-0.0121584	-0.023574	-0.223358	-0.359426	-0.00185269	0.321466	0.161224	0.251857	-0.296146	0.29336	0.0809582	-0.23504	-0.0021345	-0.0465734	0.179291	-0.445134	-0.232985	-0.173629	-0.48585	0.148393	-0.489526	0.0346614	-0.375056	-0.220716
KEGG_NOTCH_SIGNALING_PATHWAY	-0.00253083	-0.241772	-0.000699335	0.0762283	0.12384	0.0705998	-0.20804	0.336435	-0.43246	-0.15549	0.161476	0.198923	-0.449985	0.294288	-0.00256049	-0.0475806	-0.217833	-0.273285	-0.482745	-0.0802444	-0.223826	-0.439871	-0.38494	0.195257	-0.283623	-0.117858	-0.333683	-0.0285909	0.262455	-0.307684	-0.31437	0.0704177	0.486283	0.277283	-0.0539671	0.366167	0.362627	0.0341626	0.401144	-0.232638	0.326066	0.315506	0.199048	0.350332	-0.466075	0.0622921	0.241656	0.182877	0.145488
KEGG_ECM_RECEPTOR_INTERACTION	-0.477186	-0.32443	0.345669	-0.27895	0.364492	0.0649115	0.334241	0.598522	-0.0430633	-0.256379	0.192931	0.395749	-0.00766962	-0.334655	0.421945	0.509083	0.0966874	0.370125	-0.293104	0.405637	0.0998903	-0.171753	-0.296086	0.5962	-0.054754	-0.0396412	-0.123888	-0.015619	0.623407	-0.562256	-0.507162	0.27276	0.0117041	0.485028	-0.400984	0.0104354	0.602531	-0.241188	0.558675	-0.283752	0.611209	-0.20529	0.318879	0.673982	-0.41559	0.574084	0.464332	0.565823	0.538361
KEGG_CIRCADIAN_RHYTHM_MAMMAL	0.0194659	0.183529	-0.250324	0.295214	-0.0194427	0.410649	-0.322753	0.0569193	-0.258669	-0.169694	0.248751	0.122862	-0.302842	0.155545	-0.215197	0.372262	0.020629	-0.305688	-0.470654	-0.267549	-0.106519	-0.343497	-0.0851551	0.238558	-0.24408	-0.215412	-0.134525	-0.0639973	0.445039	-0.067111	-0.429553	-0.331757	0.321819	0.221631	0.460695	-0.161675	0.438209	0.023792	0.649731	-0.100614	0.204123	0.530222	0.398737	0.511633	-0.309001	0.218643	0.374903	0.539916	0.0634842
KEGG_HYPERTROPHIC_CARDIOMYOPATHY_HCM	-0.24726	-0.0921168	-0.0821551	-0.309827	0.148033	-0.14039	0.114135	0.450663	0.106732	-0.200256	0.142201	0.367042	0.100579	-0.227296	0.282152	0.408672	-0.149475	0.277831	-0.256181	-0.0159019	0.130589	-0.155785	-0.173883	0.494992	0.119252	0.0499123	-0.0537474	0.252229	0.541679	-0.351057	-0.236013	0.295061	0.0783183	0.196999	-0.337809	0.0221881	0.45843	-0.21725	0.499707	-0.102021	0.509583	-0.177968	0.0465838	0.532936	-0.321903	0.442641	0.222003	0.361023	0.362293
[truncated: 484 more columns]
