# Supplementary material for: Identification of Epithelial-Mesenchymal Transition-Related lncRNAs that Associated With the Prognosis and Immune Microenvironment in Colorectal Cancer
Source: Front Mol Biosci. 2021 Apr 1;8:633951. doi: 10.3389/fmolb.2021.633951 (PMC8059639; doi:10.3389/fmolb.2021.633951)
Supplement: Supplementary file 7 [file table7.xlsx]

## Sheet: Sheet1
id	TCGA-4N-A93T	TCGA-4T-AA8H	TCGA-5M-AAT6	TCGA-5M-AATE	TCGA-A6-2671	TCGA-A6-2672	TCGA-A6-2674	TCGA-A6-2675	TCGA-A6-2678	TCGA-A6-2679	TCGA-A6-2680	TCGA-A6-2681	TCGA-A6-2682	TCGA-A6-2683	TCGA-A6-2684	TCGA-A6-2685	TCGA-A6-3807	TCGA-A6-3808	TCGA-A6-3809	TCGA-A6-3810	TCGA-A6-4105	TCGA-A6-4107	TCGA-A6-5656	TCGA-A6-5657	TCGA-A6-5659	TCGA-A6-5660	TCGA-A6-5661	TCGA-A6-5662	TCGA-A6-5664	TCGA-A6-5665	TCGA-A6-5666	TCGA-A6-5667	TCGA-A6-6137	TCGA-A6-6138	TCGA-A6-6140	TCGA-A6-6141	TCGA-A6-6142	TCGA-A6-6648	TCGA-A6-6649	TCGA-A6-6650	TCGA-A6-6651	TCGA-A6-6652	TCGA-A6-6653	TCGA-A6-6654	TCGA-A6-6780	TCGA-A6-6781	TCGA-A6-6782	TCGA-A6-A565	TCGA-A6-A566
futime	4.8	12.65	7.19	26.61	39.91	46.62	40.05	43.4	42.25	44.88	35.09	37.78	12.52	9.86	32.06	31.14	34.63	33.31	32.72	36.5	11.96	32.42	32.88	31.6	30.42	29.17	33.51	21.71	21.12	17.38	31.87	29.14	27.07	22.5	24.11	8.38	21.48	22.54	24.15	20.6	21.75	24.67	24.38	23.85	20.11	19.65	20.27	14.42	8.44
fustat	0	0	1	1	1	0	1	0	0	0	0	1	1	1	1	1	0	0	0	0	1	0	0	0	0	0	0	1	1	1	1	0	0	0	0	0	1	1	0	0	0	0	0	0	0	0	0	1	1
KEGG_CITRATE_CYCLE_TCA_CYCLE	-0.454639	0.0748545	-0.35002	0.0156923	-0.10426	0.212579	-0.573947	-0.107014	0.363128	-0.392811	0.311172	0.025491	-0.241263	-0.0173736	0.116811	-0.276908	-0.0552315	-0.0729596	0.0301098	-0.447755	-0.445581	0.183448	-0.262725	-0.484038	-0.118338	-0.225002	0.444393	-0.484238	-0.317357	0.472926	0.270899	0.300307	0.309266	-0.326646	0.269043	0.10987	-0.652349	0.218749	-0.287465	0.491545	-0.401439	-0.143363	0.309241	-0.623008	0.568255	-0.559323	-0.0518279	-0.411836	-0.134141
KEGG_PENTOSE_PHOSPHATE_PATHWAY	-0.156683	-0.262596	-0.222618	0.064866	0.295292	0.284698	-0.353268	-0.162245	0.175416	0.143965	0.398494	0.145164	0.16538	0.267921	0.16737	0.0798695	0.201002	0.221332	-0.0197523	-0.382013	-0.0336195	-0.00476979	0.107057	0.107898	0.174514	-0.0166084	0.14624	-0.525106	-0.00913415	0.200535	0.18692	0.35009	0.305583	0.0317372	0.26538	0.060847	-0.540176	-0.0806149	-0.0182315	0.237014	-0.194976	-0.328878	0.171594	-0.254207	0.132387	-0.163078	0.156254	-0.50429	-0.109777
KEGG_PENTOSE_AND_GLUCURONATE_INTERCONVERSIONS	0.218247	-0.154295	-0.27039	0.179001	-0.267263	-0.301101	-0.0559977	0.0589281	-0.133171	0.0427189	0.345214	-0.118374	0.144103	-0.205673	-0.282807	-0.290338	-0.151419	-0.102998	-0.288032	0.00187015	-0.132547	0.19666	-0.333587	-0.364834	0.108272	0.163497	0.374265	-0.444951	-0.0882302	-0.385425	0.0978	-0.369949	0.438099	-0.0890449	-0.0789856	0.104045	-0.404788	0.485211	0.382301	0.0690708	0.154199	-0.36507	-0.116563	-0.322165	0.0493572	-0.260555	-0.316688	0.196649	0.0356345
KEGG_GALACTOSE_METABOLISM	-0.470149	-0.133427	-0.073663	-0.323366	-0.0349419	0.358941	-0.180838	0.0506963	0.265595	0.0362851	0.065843	0.239707	0.157115	0.133602	0.136217	0.0903762	0.109531	0.278059	-0.000649531	-0.32597	-0.000312625	0.0210105	-0.227722	-0.0752477	-0.290966	-0.429095	-0.00857351	-0.328751	0.41018	-0.0603427	-0.112502	-0.173149	0.318394	0.0325664	-0.044871	0.158365	-0.203561	0.0164907	0.307052	-0.0135802	-0.000933591	-0.165001	0.313952	-0.2172	0.0951917	0.422985	0.0183221	0.115085	0.289253
KEGG_FATTY_ACID_METABOLISM	0.152564	0.295716	-0.221145	-0.147485	-0.373258	-0.118799	-0.459555	-0.11864	0.233692	-0.404224	-0.0756395	-0.111235	0.330824	-0.301165	0.0881058	-0.222492	-0.356044	0.414814	-0.102735	-0.34677	-0.0504322	0.289343	-0.262427	-0.539089	-0.159046	0.0160121	0.310259	-0.447971	0.200295	0.116711	0.267638	-0.250114	0.402643	-0.422014	-0.0426005	0.45866	-0.170086	0.254323	0.109192	0.222613	-0.22774	-0.328048	0.0703872	-0.458713	0.359549	-0.303105	0.0472011	0.0595546	0.222507
KEGG_ALANINE_ASPARTATE_AND_GLUTAMATE_METABOLISM	-0.283703	-0.217858	0.21122	0.00627941	-0.0524691	0.137419	-0.286663	0.0586716	-0.00659973	-0.118181	0.12277	-0.000950441	0.0166858	-0.0680222	-0.165918	-0.329843	-0.166608	-0.0818179	0.105575	-0.235972	0.230133	-0.418814	-0.0422779	-0.267907	-0.00319331	-0.167535	0.0754164	-0.0141231	-0.0401313	0.0635405	0.142156	0.0721128	0.165125	0.15558	0.1315	0.163529	-0.153199	0.241183	-0.101402	-0.109448	-0.0945963	0.13685	-0.142977	-0.332608	0.310349	-0.0863884	0.0833575	-0.247306	0.260677
KEGG_CYSTEINE_AND_METHIONINE_METABOLISM	-0.342377	0.0809283	0.0333648	0.197198	0.00343892	0.0122642	-0.263596	-0.00343974	0.441171	-0.397707	-0.112663	-0.111395	-0.280762	-0.135198	-0.0124328	-0.370619	0.122674	-0.0859628	0.308192	-0.262763	0.274894	-0.32541	-0.108657	-0.306057	-0.0037001	-0.102043	0.265437	-0.151375	0.040147	0.360854	0.21221	0.173077	0.248464	-0.0215745	0.188634	-0.168958	-0.229015	0.428665	-0.283987	0.124758	-0.0782302	-0.0364669	-0.0342325	-0.355752	0.20768	-0.174415	-0.0459307	-0.170518	0.0697412
KEGG_VALINE_LEUCINE_AND_ISOLEUCINE_DEGRADATION	-0.0738637	0.501356	-0.2749	-0.261737	-0.419283	-0.0137301	-0.479284	-0.398729	0.211645	-0.400003	-0.0882048	-0.258763	0.306042	-0.341033	-0.0239586	-0.418101	-0.20249	0.590099	0.0380111	-0.372839	-0.461852	0.197471	-0.258017	-0.467486	-0.0188991	-0.0346429	0.302714	-0.524204	0.116318	0.423161	0.359385	-0.166243	0.421162	-0.481169	-0.158544	0.520801	-0.311991	0.355979	-0.418072	0.205143	-0.366834	-0.401965	0.0790924	-0.474418	0.491192	-0.370727	-0.196669	-0.29163	0.0114643
KEGG_TRYPTOPHAN_METABOLISM	-0.137269	-0.0465299	0.00676895	-0.108091	-0.0623119	0.0267295	-0.380743	-0.098655	0.286966	-0.0641769	0.110059	0.138797	0.318198	-0.258386	0.0277178	-0.0661211	-0.026767	0.519581	-0.00438293	-0.24755	0.130639	0.239826	-0.320271	-0.149647	-0.14457	-0.115807	0.236309	-0.532533	0.355179	-0.185786	-0.0650971	0.0471376	0.222363	-0.178707	-0.214092	0.422988	-0.167183	0.11431	0.103612	-0.134539	0.103281	-0.374473	0.258211	-0.115983	0.402773	-0.209523	-0.165941	-0.108851	0.13801
KEGG_SELENOAMINO_ACID_METABOLISM	-0.287704	-0.164269	0.139938	0.216024	0.0101569	-0.297025	-0.479972	-0.0396663	0.177955	0.048955	0.221509	-0.0952481	0.160096	-0.0827505	-0.129945	-0.285663	0.138058	-0.164247	-0.137747	-0.406058	0.0688316	-0.0193648	-0.034408	-0.380198	-0.0889184	0.147334	-0.0926332	0.104366	-0.301061	0.0759828	0.133093	0.162911	0.0959366	0.0979046	0.466757	-0.230367	-0.199774	0.217624	-0.200072	0.339954	-0.338222	0.0799652	-0.167986	-0.495246	0.00719534	-0.353943	0.0512273	-0.152536	-0.283212
KEGG_GLUTATHIONE_METABOLISM	-0.36576	-0.0609844	0.377503	0.195158	-0.13037	0.153565	-0.223915	-0.0549701	0.0939907	-0.175357	0.0194117	-0.290817	0.22	-0.342384	0.0289413	0.0377406	0.0234912	0.268511	0.0731764	-0.343096	0.1431	0.0977344	-0.167983	-0.122474	-0.0157251	0.0954246	0.220332	-0.311438	0.183222	0.023016	0.139588	0.152747	-0.0961438	-0.0222463	0.126888	0.194345	-0.0629893	-0.215583	0.00401108	0.0654287	-0.210365	-0.358722	-0.0432457	-0.385303	0.173719	-0.40669	0.251294	-0.306929	0.252404
KEGG_STARCH_AND_SUCROSE_METABOLISM	0.0122787	0.118083	-0.18217	0.022279	-0.314668	-0.219942	-0.0661719	0.257554	0.123002	0.0267503	0.0452158	0.0905774	0.0422054	-0.143151	-0.0641389	-0.231156	-0.102088	0.104801	-0.184852	-0.155892	0.0418032	-0.115267	-0.294566	-0.2518	0.129735	-0.173348	0.380595	-0.441124	0.279695	-0.0643233	-0.0327083	0.0407409	0.446245	0.136086	0.0251767	0.278957	-0.219381	0.302761	0.371062	0.071951	0.00559752	-0.360976	0.0768803	-0.0811217	0.10156	0.0323606	-0.160676	0.328961	0.308121
KEGG_AMINO_SUGAR_AND_NUCLEOTIDE_SUGAR_METABOLISM	-0.269855	-0.368518	-0.0254252	-0.223245	-0.163432	0.0600063	0.0967401	0.149967	0.256305	-0.0989389	0.00804704	0.114913	0.232873	0.0249137	0.0542377	0.0662759	0.125889	0.253502	0.103937	-0.254591	0.0836145	0.180808	-0.158602	-0.527154	-0.227196	-0.211735	-0.0175078	-0.462974	0.108464	0.0708027	0.0228625	-0.0613749	0.177768	-0.143781	-0.154411	0.0870498	-0.149476	-0.215907	0.011149	-0.0828369	-0.213592	-0.379762	0.105762	-0.202103	0.355031	0.284283	0.0462741	0.192582	0.233775
KEGG_GLYCOSAMINOGLYCAN_BIOSYNTHESIS_CHONDROITIN_SULFATE	-0.435293	-0.49859	0.429031	-0.293273	0.198229	0.253877	0.350387	0.387888	-0.453891	-0.0149748	0.0720966	0.489155	0.429177	-0.133137	0.0658819	0.568769	0.206689	0.348663	-0.398744	0.15183	0.106982	-0.354359	-0.537959	0.542327	-0.239764	-0.323683	-0.509663	0.205914	0.535715	-0.235754	-0.446625	-0.0024671	-0.366992	0.296899	-0.218522	0.35041	0.700631	-0.547486	0.24762	-0.560332	0.616325	-0.249002	0.226638	0.534236	-0.329778	0.53165	0.442719	0.307545	0.685101
KEGG_PYRUVATE_METABOLISM	-0.0929846	-0.0707525	-0.169106	0.00764086	0.00354379	-0.021668	-0.51622	-0.27069	0.225006	-0.215258	0.266264	0.0810541	0.195336	0.0256916	0.166851	-0.133412	-0.104817	0.0984977	0.0232065	-0.451905	-0.212927	-0.059334	-0.21219	-0.422089	0.054986	0.0138674	0.281357	-0.247168	-0.267406	0.186458	0.204457	0.180117	0.124349	-0.270067	0.0765191	0.146744	-0.376844	0.456107	-0.255143	0.42561	-0.376866	-0.255429	0.0669539	-0.295915	0.405263	-0.454928	0.138919	-0.388362	0.0263551
KEGG_GLYOXYLATE_AND_DICARBOXYLATE_METABOLISM	-0.426271	-0.22398	-0.0468636	0.342222	-0.0584636	0.362921	-0.475581	-0.501586	0.179895	-0.135079	0.259321	-0.0904457	0.0297931	0.362266	-0.073765	-0.220141	-0.359943	-0.106871	0.18776	-0.605673	-0.0663889	-0.158362	-0.227865	-0.12994	-0.231001	-0.416652	0.256432	-0.461757	-0.414108	0.397167	0.118293	-0.158145	-0.0497386	-0.364965	-0.0812052	-0.0427803	-0.582453	-0.0584824	-0.242276	-0.0151287	-0.459834	-0.0251728	0.0901066	-0.616739	0.389556	-0.35342	0.129389	-0.32557	-0.329665
KEGG_BUTANOATE_METABOLISM	0.188854	0.415858	-0.249195	-0.195125	-0.359612	-0.0995298	-0.55297	-0.39311	0.126752	-0.298915	0.243179	0.110222	0.274163	-0.17031	-0.0635207	-0.385247	-0.488061	0.438674	-0.122652	-0.535825	-0.275242	0.277712	-0.291503	-0.524583	-0.0115783	-0.0823707	0.361232	-0.483507	0.145408	0.182244	0.233207	-0.135403	0.392204	-0.492999	0.0134601	0.594938	-0.432228	0.298429	-0.116314	0.124628	-0.398056	-0.336156	0.0182024	-0.51874	0.569834	-0.433918	-0.202479	-0.213109	-0.00198738
KEGG_NICOTINATE_AND_NICOTINAMIDE_METABOLISM	-0.107917	0.00522312	-0.0643773	0.061241	-0.360899	0.0704358	-0.0845015	0.234463	-0.0860433	-0.175884	0.00673548	-0.0802101	0.118203	-0.274168	-0.00929089	0.286866	-0.0846985	0.0637888	-0.186855	-0.306267	0.0954305	0.0530041	-0.1074	-0.214039	0.112539	0.120332	-0.0675307	-0.20408	0.211383	0.147766	0.0713651	-0.138988	0.107825	0.230619	-0.120553	0.0422625	-0.0309846	0.0357189	0.0528403	0.0348547	-0.111231	-0.134806	-0.226324	-0.349946	0.209618	-0.0336071	0.0317811	0.302556	0.116633
KEGG_PANTOTHENATE_AND_COA_BIOSYNTHESIS	-0.514642	-0.316689	-0.140537	-0.186817	-0.267342	-0.0785919	-0.120213	0.0421875	-0.12484	-0.0216576	-0.225084	-0.196434	0.118261	-0.335739	-0.015673	-0.0397926	0.114676	0.0922327	0.0783038	0.121531	-0.0773165	0.000423494	-0.0137294	-0.075294	-0.0248134	-0.446685	0.124443	-0.48893	-0.0582145	0.269801	-0.247341	-0.332254	0.279488	0.175383	0.034819	-0.0637821	0.169048	-0.0516692	-0.156483	-0.0273967	-0.0167318	-0.409978	0.0613347	-0.235816	0.429528	0.204187	0.0914155	0.239848	0.269215
KEGG_PORPHYRIN_AND_CHLOROPHYLL_METABOLISM	0.0892325	0.0713338	-0.109855	-0.0599169	-0.0778068	0.0819099	-0.247747	-0.138261	-0.100681	0.106188	0.357379	0.277837	0.215493	-0.0167913	0.0450052	0.079739	-0.0968234	-0.0585598	0.0471547	-0.177579	-0.133805	0.310605	-0.406038	-0.360752	-0.0487465	0.0179088	0.411327	-0.511453	-0.0177306	0.0881443	-0.17176	-0.453364	0.0410121	-0.157485	-0.0365983	0.115338	-0.30135	-0.0781835	-0.0251039	-0.130517	-0.199695	-0.319961	0.159594	-0.348602	0.197961	-0.116261	-0.149214	0.0753303	0.186297
KEGG_DRUG_METABOLISM_OTHER_ENZYMES	0.156302	-0.025559	-0.0850772	0.0988149	-0.104584	-0.329378	-0.156585	0.00574456	-0.0808422	0.131567	0.399659	0.187677	0.196228	-0.223915	-0.0966903	-0.0615191	-0.189177	-0.127525	-0.00278468	-0.0985064	-0.288395	0.305795	-0.207242	-0.101518	0.0729446	-0.204736	0.36249	-0.339553	0.0399399	-0.0280729	-0.11308	-0.171492	0.0606247	-0.114696	0.0876657	-0.112935	-0.213449	0.188574	0.325013	-0.0567732	-0.0238703	-0.176047	-0.0836242	-0.158275	0.185262	-0.235924	-0.175497	0.136879	0.0405701
KEGG_BIOSYNTHESIS_OF_UNSATURATED_FATTY_ACIDS	-0.154763	0.0432814	-0.306012	-0.220499	-0.341219	-0.175545	-0.17744	-0.411041	0.134471	-0.389307	-0.0886135	-0.0696873	-0.193196	-0.38896	-0.210913	-0.144427	0.0454925	0.32005	-0.323445	0.159437	0.229148	0.395026	-0.468815	-0.404815	-0.198373	0.0589914	0.347567	0.186158	-0.136857	0.108981	0.208259	0.220314	-0.06489	-0.116038	-0.242307	0.38531	-0.0844795	0.30956	0.194318	0.105171	-0.0571232	-0.455509	0.215428	-0.396055	0.408755	-0.157425	-0.260744	-0.0812295	-0.298976
KEGG_P53_SIGNALING_PATHWAY	-0.367433	-0.00948116	0.404166	0.00480394	-0.246855	0.387554	-0.113185	-0.293925	-0.0120683	-0.267236	-0.189541	-0.271253	-0.120852	-0.417371	-0.0193882	-0.328503	-0.129062	0.315556	0.325014	-0.117834	0.28406	0.0659557	-0.0974372	0.168427	0.097656	-0.0678239	0.323838	-0.142671	0.461507	0.347375	0.135275	-0.00609055	-0.208738	0.0724141	-0.0107835	0.316553	-0.106539	0.09361	-0.0811822	0.0635059	-0.274254	-0.103803	0.305865	-0.187069	0.181284	0.00882099	-0.128666	-0.0995746	-0.000823821
KEGG_PEROXISOME	-0.0322882	0.0176044	-0.378942	0.160689	-0.312112	-0.376842	-0.479437	0.0185116	0.15871	-0.134314	-0.011894	-0.127105	0.271056	-0.12467	-0.0531518	-0.108571	-0.137787	0.125064	-0.213145	-0.348125	-0.103453	0.388824	0.0848291	-0.563496	0.11681	-0.0121584	-0.023574	-0.223358	-0.359426	-0.00185269	0.321466	0.161224	0.251857	-0.296146	0.29336	0.0809582	-0.23504	-0.0021345	-0.0465734	0.179291	-0.445134	-0.232985	-0.173629	-0.48585	0.148393	-0.489526	0.0346614	-0.375056	-0.220716
KEGG_APOPTOSIS	-0.257606	-0.0560992	0.203725	-0.222036	-0.130451	0.2358	0.0121697	0.281305	0.187634	-0.27395	-0.149258	-0.0172783	-0.111829	-0.370802	0.153333	-0.0106034	-0.0499465	0.168706	0.141581	-0.132723	0.218033	-0.0923484	-0.25256	0.242575	-0.124553	-0.134467	0.141079	-0.284611	0.222066	0.0257319	-0.258704	-0.063015	0.373432	0.23879	0.170766	0.0902723	-0.164132	0.124254	0.369909	-0.0588135	0.0342307	-0.352294	0.210768	0.157385	0.0442386	0.142119	0.201612	0.298382	0.160268
KEGG_VASCULAR_SMOOTH_MUSCLE_CONTRACTION	-0.337649	-0.214981	-0.0209444	-0.182009	0.103809	-0.00749318	-0.0688114	0.415314	-0.147391	-0.17885	0.0294826	0.179362	-0.259763	-0.122563	0.201141	0.306471	-0.253735	0.208655	-0.319609	-0.0848079	0.061514	-0.226951	-0.160998	0.381712	0.0134959	-0.186864	-0.267491	-0.107667	0.461451	-0.390892	-0.139515	0.196941	0.0867335	0.0811404	-0.192717	-0.0165884	0.192142	0.00275083	0.506715	-0.154691	0.463671	-0.238867	-0.0883754	0.303729	-0.335161	0.247596	0.154731	0.385993	0.339186
KEGG_NOTCH_SIGNALING_PATHWAY	-0.00253083	-0.241772	-0.000699335	0.0762283	0.12384	0.0705998	-0.20804	0.336435	-0.43246	-0.15549	0.161476	0.198923	-0.449985	0.294288	-0.00256049	-0.0475806	-0.217833	-0.273285	-0.482745	-0.0802444	-0.223826	-0.439871	-0.38494	0.195257	-0.283623	-0.117858	-0.333683	-0.0285909	0.262455	-0.307684	-0.31437	0.0704177	0.486283	0.277283	-0.0539671	0.366167	0.362627	0.0341626	0.401144	-0.232638	0.326066	0.315506	0.199048	0.350332	-0.466075	0.0622921	0.241656	0.182877	0.145488
KEGG_AXON_GUIDANCE	-0.317176	-0.1198	0.0189764	-0.0874844	0.108932	-0.0225286	-0.0186343	0.284614	-0.118833	-0.172736	0.053277	0.259314	-0.112695	-0.0932259	0.0880983	0.323547	-0.157511	0.0426651	-0.366121	0.0118468	-0.138893	-0.141394	-0.270701	0.425537	-0.0774697	-0.032707	-0.234897	-0.00290156	0.452793	-0.28649	-0.317155	0.102712	0.271671	0.284291	-0.0445106	0.234262	0.437368	-0.0170378	0.448251	-0.156683	0.388246	-0.0188758	0.152044	0.478503	-0.453646	0.282089	0.316532	0.344888	0.256199
KEGG_FOCAL_ADHESION	-0.409729	-0.323536	0.2132	-0.297589	0.20981	0.0763706	0.139396	0.527217	0.0573352	-0.371059	0.0426533	0.23072	-0.189039	-0.333348	0.241967	0.297803	-0.107243	0.220276	-0.251768	0.191004	0.154847	-0.299744	-0.25887	0.574634	0.0891138	0.0190613	-0.00631058	-0.0745899	0.536455	-0.358191	-0.425584	0.271828	0.206902	0.400471	-0.0966554	0.142306	0.420383	-0.0264377	0.505279	-0.0595989	0.502775	-0.226578	0.373366	0.578849	-0.305559	0.453503	0.321743	0.485673	0.469911
KEGG_ECM_RECEPTOR_INTERACTION	-0.477186	-0.32443	0.345669	-0.27895	0.364492	0.0649115	0.334241	0.598522	-0.0430633	-0.256379	0.192931	0.395749	-0.00766962	-0.334655	0.421945	0.509083	0.0966874	0.370125	-0.293104	0.405637	0.0998903	-0.171753	-0.296086	0.5962	-0.054754	-0.0396412	-0.123888	-0.015619	0.623407	-0.562256	-0.507162	0.27276	0.0117041	0.485028	-0.400984	0.0104354	0.602531	-0.241188	0.558675	-0.283752	0.611209	-0.20529	0.318879	0.673982	-0.41559	0.574084	0.464332	0.565823	0.538361
KEGG_ADHERENS_JUNCTION	-0.301996	-0.146799	-0.220675	-0.040265	0.23031	-0.0433458	-0.121052	0.471764	0.0481297	-0.501445	-0.0417068	-0.0904078	-0.438507	-0.228581	-0.019576	-0.0181169	-0.282186	-0.0536734	-0.282049	0.0524053	0.0856982	-0.425962	-0.00501298	0.41017	0.174524	0.171827	0.123121	-0.0197519	0.471737	-0.0827243	-0.28754	0.138917	0.425816	0.324148	0.0895171	0.221639	0.359176	0.257898	0.480553	0.0138668	0.33698	0.0667667	0.357608	0.488126	-0.312285	0.166694	0.037743	0.445421	0.0829146
KEGG_TIGHT_JUNCTION	-0.178662	-0.145185	-0.206644	-0.0464889	0.141578	-0.10195	-0.0944121	0.292116	-0.00146544	-0.228999	0.178828	0.19108	-0.171036	-0.107633	0.11521	0.0918904	-0.241834	0.00897144	-0.184947	-0.0223519	-0.0167505	-0.157101	-0.095447	0.311315	-0.0307724	0.0145898	0.0743006	0.119671	0.184234	-0.00469752	-0.259969	0.165348	0.110333	0.220545	0.0502153	0.0448573	0.303751	0.155761	0.267853	0.0300106	0.138263	-0.153504	0.300789	0.272688	-0.221482	0.10314	0.110751	0.288765	-0.0212447
KEGG_CIRCADIAN_RHYTHM_MAMMAL	0.0194659	0.183529	-0.250324	0.295214	-0.0194427	0.410649	-0.322753	0.0569193	-0.258669	-0.169694	0.248751	0.122862	-0.302842	0.155545	-0.215197	0.372262	0.020629	-0.305688	-0.470654	-0.267549	-0.106519	-0.343497	-0.0851551	0.238558	-0.24408	-0.215412	-0.134525	-0.0639973	0.445039	-0.067111	-0.429553	-0.331757	0.321819	0.221631	0.460695	-0.161675	0.438209	0.023792	0.649731	-0.100614	0.204123	0.530222	0.398737	0.511633	-0.309001	0.218643	0.374903	0.539916	0.0634842
KEGG_TASTE_TRANSDUCTION	-0.0012948	0.31973	0.0745963	-0.229533	0.0678314	-0.0383375	0.0681378	0.164098	0.0912855	-0.0789507	0.0234017	0.00341539	-0.163128	0.203104	0.115499	0.0342005	-0.324959	0.196513	-0.192834	-0.119436	-0.0202139	-0.234226	0.119881	0.121484	-0.0929568	-0.339045	-0.203023	0.0208292	0.430825	-0.271176	-0.176404	-0.107156	0.154183	-0.0453749	-0.147792	0.255662	-0.13149	0.205455	0.324872	0.171048	0.255041	-0.082	-0.137449	0.15421	-0.148002	0.00650834	0.171219	0.22182	0.188961
KEGG_MELANOGENESIS	-0.199686	-0.188412	0.0177262	-0.336456	0.0879164	-0.117141	-0.155997	0.361018	-0.0168428	-0.0859544	0.131917	0.207644	-0.188172	-0.0725017	0.127766	0.228343	-0.10356	0.141997	-0.32923	-0.209971	-0.0487901	-0.0807954	-0.284544	0.425326	-0.163507	-0.276818	-0.10519	-0.0776105	0.427969	-0.182222	-0.289258	0.117159	0.235782	0.0222081	-0.0394571	0.246323	0.289193	-0.0381539	0.423183	-0.289702	0.384295	-0.233871	0.152687	0.314338	-0.379518	0.188238	0.036761	0.3345	0.220997
KEGG_TYPE_I_DIABETES_MELLITUS	-0.486753	-0.715379	0.585663	-0.574001	-0.209215	0.599993	0.446556	0.546817	0.00693238	0.148483	-0.0220889	-0.0245759	-0.0834411	-0.466661	0.177757	0.34918	0.435053	0.37075	0.493632	0.388464	0.521985	-0.181473	-0.441222	0.185334	-0.403356	-0.398848	0.343923	-0.454341	0.355854	-0.211917	-0.512457	-0.382298	0.383586	0.724983	-0.40571	0.110013	-0.057903	-0.451797	0.0450822	-0.544191	0.323898	-0.551236	0.390935	0.606516	0.59143	0.562137	0.487369	0.452898	0.434127
KEGG_VASOPRESSIN_REGULATED_WATER_REABSORPTION	-0.175794	0.252288	-0.128564	-0.123451	0.0613248	-0.292433	-0.248668	0.362895	0.0658806	-0.444965	-0.175498	0.0988595	-0.102524	-0.0684762	-0.0463377	0.161227	-0.372488	0.0772669	-0.324059	-0.141341	-0.0170304	-0.250393	-0.216457	0.212145	-0.0678044	-0.159687	-0.14391	0.265889	0.363839	-0.137672	-0.166577	0.146694	0.234217	0.0994986	-0.102938	0.141785	0.211763	-0.0572091	0.307844	-0.0981874	0.243744	-0.122042	0.176633	0.444778	-0.262503	0.102024	0.0423918	0.302521	0.308106
KEGG_ALZHEIMERS_DISEASE	0.110274	0.224747	-0.0813751	-0.11959	-0.213622	0.0895959	-0.394303	-0.345903	0.290709	-0.11147	-0.0168799	-0.00986688	0.092352	-0.14124	-0.0616338	-0.028506	0.0893515	0.203348	-0.0705938	-0.289049	-0.110234	0.276139	-0.219759	-0.271234	-0.278163	-0.142076	0.137629	-0.294449	-0.201508	0.167911	0.140426	-0.223146	-0.17634	-0.222534	-0.155215	0.171462	-0.355564	-0.285024	-0.168203	0.0992698	-0.291522	-0.360412	-0.0914197	-0.401907	0.129002	-0.316769	-0.0285971	-0.193078	-0.0992404
KEGG_HUNTINGTONS_DISEASE	0.0495343	0.210823	0.00540405	-0.103448	-0.0595691	0.0196248	-0.449815	-0.368948	0.200953	-0.0594701	-0.0102151	0.049763	0.147156	-0.0950105	-0.0629274	-0.0570105	0.0694349	0.155219	-0.0272961	-0.3483	-0.0429887	0.280834	-0.187176	-0.170722	-0.198554	-0.0864576	0.123827	-0.207089	-0.220171	0.294731	0.175367	-0.181223	-0.258093	-0.245918	-0.185494	0.124281	-0.319839	-0.332825	-0.250667	0.0992854	-0.364775	-0.336757	-0.0264216	-0.473415	0.103473	-0.364679	-0.0613854	-0.317555	-0.197916
KEGG_VIBRIO_CHOLERAE_INFECTION	0.00507354	0.0586009	0.0636892	-0.158615	-0.0255306	0.123443	-0.00530697	0.28811	0.130442	-0.344789	-0.0505325	-0.0181394	-0.189007	-0.199506	-0.160595	0.129687	-0.152072	0.00741341	-0.29743	-0.115927	0.136744	-0.307994	-0.0613739	0.232201	-0.157266	0.0340528	-0.142859	-0.0929043	0.0850377	-0.00930638	-0.116156	-0.0968539	0.173351	0.380814	0.214946	-0.0888311	0.157603	0.0560925	0.282915	0.176111	0.10862	-0.167678	0.264905	0.38829	-0.19143	-0.0427678	0.0294127	0.205441	0.333335
KEGG_BASAL_CELL_CARCINOMA	-0.27847	-0.136713	-0.0184439	-0.140515	0.279207	-0.348867	-0.350057	0.390917	-0.387427	0.167613	0.352328	0.423946	0.00813748	0.15925	0.0389154	0.373949	-0.0951901	-0.0749262	-0.404817	-0.233735	0.0672673	0.12407	-0.233982	0.500924	-0.126914	-0.0628521	-0.284584	0.295128	0.402606	-0.390149	-0.302643	0.353489	0.217806	0.141915	0.0385888	0.234018	0.565173	-0.24341	0.358399	-0.383488	0.384489	-0.00938807	0.167909	0.436255	-0.540378	0.0431586	0.259305	-0.0700391	0.0451784
KEGG_AUTOIMMUNE_THYROID_DISEASE	-0.482991	-0.613645	0.589321	-0.585779	-0.0757034	0.563126	0.336517	0.476432	-0.0443318	0.204044	-0.0291191	0.00912933	-0.22935	-0.418756	0.269725	0.45616	0.280099	0.380742	0.450313	0.319044	0.476152	0.0404439	-0.45502	0.227994	-0.397894	-0.302223	0.231466	-0.387513	0.449745	-0.313636	-0.54205	-0.557237	0.360039	0.601863	-0.431796	0.182142	-0.0984214	-0.390462	0.0326373	-0.503964	0.490639	-0.506255	0.33167	0.635198	0.557512	0.478965	0.395141	0.481887	0.540949
KEGG_ALLOGRAFT_REJECTION	-0.540274	-0.744547	0.704864	-0.672846	-0.162586	0.629938	0.381404	0.578653	-0.00786222	0.182199	-0.0859797	-0.125563	-0.334083	-0.538155	0.276133	0.454471	0.481984	0.414732	0.596343	0.387989	0.600239	0.0349508	-0.560135	0.160251	-0.516019	-0.385358	0.351	-0.480365	0.401868	-0.308635	-0.584444	-0.562468	0.536861	0.742625	-0.455483	0.1131	-0.131404	-0.497424	-0.157531	-0.578041	0.469186	-0.622459	0.410779	0.713283	0.687451	0.525599	0.590401	0.481146	0.470439
KEGG_GRAFT_VERSUS_HOST_DISEASE	-0.58742	-0.732999	0.662915	-0.674109	-0.164674	0.73216	0.486524	0.503115	0.240245	0.159511	-0.0848461	-0.0248759	-0.118083	-0.511984	0.255613	0.334716	0.433059	0.410011	0.637817	0.441884	0.55295	-0.0706087	-0.556796	0.0071303	-0.504473	-0.430584	0.43701	-0.582075	0.404087	0.00942002	-0.662266	-0.617673	0.378191	0.776873	-0.409747	0.199318	0.00656769	-0.520182	0.000989015	-0.556801	0.38291	-0.671718	0.533744	0.659394	0.679336	0.65221	0.626385	0.492868	0.52079
KEGG_PRIMARY_IMMUNODEFICIENCY	-0.425556	-0.538282	0.56343	-0.233899	-0.321538	0.573123	0.0788532	0.0805989	-0.0926713	0.372354	-0.100362	0.0103781	-0.385188	-0.478043	0.0912556	0.246665	-0.102412	-0.0636241	0.279382	-0.00479315	0.424663	0.0216458	-0.489458	0.579408	-0.488033	-0.372185	-0.0850829	-0.531628	0.323884	-0.0843998	-0.565933	-0.480107	0.415895	0.601367	0.110076	0.465833	-0.422132	-0.266355	0.349094	-0.455054	0.586566	-0.401044	-0.206724	0.583862	0.404583	0.284233	0.364624	0.5972	0.107776
KEGG_HYPERTROPHIC_CARDIOMYOPATHY_HCM	-0.24726	-0.0921168	-0.0821551	-0.309827	0.148033	-0.14039	0.114135	0.450663	0.106732	-0.200256	0.142201	0.367042	0.100579	-0.227296	0.282152	0.408672	-0.149475	0.277831	-0.256181	-0.0159019	0.130589	-0.155785	-0.173883	0.494992	0.119252	0.0499123	-0.0537474	0.252229	0.541679	-0.351057	-0.236013	0.295061	0.0783183	0.196999	-0.337809	0.0221881	0.45843	-0.21725	0.499707	-0.102021	0.509583	-0.177968	0.0465838	0.532936	-0.321903	0.442641	0.222003	0.361023	0.362293
KEGG_ARRHYTHMOGENIC_RIGHT_VENTRICULAR_CARDIOMYOPATHY_ARVC	-0.334393	0.011787	-0.235398	-0.220768	0.220652	-0.162128	-0.054044	0.540776	0.0573755	-0.345571	0.296667	0.294137	-0.108934	-0.0843643	0.294003	0.367776	-0.103201	0.280775	-0.324149	0.0216871	0.0945419	-0.153806	-0.130276	0.546838	0.106434	0.0939875	0.0457476	0.218875	0.588006	-0.327595	-0.255294	0.301598	0.254977	0.281118	-0.199116	0.0759405	0.55572	-0.0615131	0.5735	-0.0433735	0.450378	-0.0974514	0.250967	0.544685	-0.374974	0.366656	0.263556	0.410666	0.329914
KEGG_DILATED_CARDIOMYOPATHY	-0.294902	-0.0988844	-0.0773203	-0.303545	0.325142	-0.0671596	0.0218234	0.471473	0.039071	-0.157372	0.173009	0.389766	0.0668198	-0.0753001	0.30183	0.435539	-0.0929808	0.240522	-0.332747	-0.0538009	0.10314	-0.235108	-0.202902	0.56021	0.0396495	-0.0310848	-0.140487	0.111863	0.556079	-0.383817	-0.290162	0.274753	0.115596	0.169117	-0.332588	0.0433695	0.467049	-0.170567	0.521359	-0.164076	0.527671	-0.213392	0.0410717	0.538527	-0.397373	0.416545	0.303272	0.366434	0.393879
[truncated: 484 more columns]
