# Supplementary material for: Identification of Epithelial-Mesenchymal Transition-Related lncRNAs that Associated With the Prognosis and Immune Microenvironment in Colorectal Cancer
Source: Front Mol Biosci. 2021 Apr 1;8:633951. doi: 10.3389/fmolb.2021.633951 (PMC8059639; doi:10.3389/fmolb.2021.633951)
Supplement: Supplementary file 8 [file table8.xlsx]

## Sheet: 共同的17条通路
id	TCGA-4N-A93T	TCGA-4T-AA8H	TCGA-5M-AAT6	TCGA-5M-AATE	TCGA-A6-2671	TCGA-A6-2672	TCGA-A6-2674	TCGA-A6-2675	TCGA-A6-2678	TCGA-A6-2679	TCGA-A6-2680	TCGA-A6-2681	TCGA-A6-2682	TCGA-A6-2683	TCGA-A6-2684	TCGA-A6-2685	TCGA-A6-3807	TCGA-A6-3808	TCGA-A6-3809	TCGA-A6-3810	TCGA-A6-4105	TCGA-A6-4107	TCGA-A6-5656	TCGA-A6-5657	TCGA-A6-5659	TCGA-A6-5660	TCGA-A6-5661	TCGA-A6-5662	TCGA-A6-5664	TCGA-A6-5665	TCGA-A6-5666	TCGA-A6-5667	TCGA-A6-6137	TCGA-A6-6138	TCGA-A6-6140	TCGA-A6-6141	TCGA-A6-6142	TCGA-A6-6648	TCGA-A6-6649	TCGA-A6-6650	TCGA-A6-6651	TCGA-A6-6652	TCGA-A6-6653	TCGA-A6-6654	TCGA-A6-6780	TCGA-A6-6781	TCGA-A6-6782	TCGA-A6-A565	TCGA-A6-A566
KEGG_CITRATE_CYCLE_TCA_CYCLE	-0.454639	0.0748545	-0.35002	0.0156923	-0.10426	0.212579	-0.573947	-0.107014	0.363128	-0.392811	0.311172	0.025491	-0.241263	-0.0173736	0.116811	-0.276908	-0.0552315	-0.0729596	0.0301098	-0.447755	-0.445581	0.183448	-0.262725	-0.484038	-0.118338	-0.225002	0.444393	-0.484238	-0.317357	0.472926	0.270899	0.300307	0.309266	-0.326646	0.269043	0.10987	-0.652349	0.218749	-0.287465	0.491545	-0.401439	-0.143363	0.309241	-0.623008	0.568255	-0.559323	-0.0518279	-0.411836	-0.134141
KEGG_FATTY_ACID_METABOLISM	0.152564	0.295716	-0.221145	-0.147485	-0.373258	-0.118799	-0.459555	-0.11864	0.233692	-0.404224	-0.0756395	-0.111235	0.330824	-0.301165	0.0881058	-0.222492	-0.356044	0.414814	-0.102735	-0.34677	-0.0504322	0.289343	-0.262427	-0.539089	-0.159046	0.0160121	0.310259	-0.447971	0.200295	0.116711	0.267638	-0.250114	0.402643	-0.422014	-0.0426005	0.45866	-0.170086	0.254323	0.109192	0.222613	-0.22774	-0.328048	0.0703872	-0.458713	0.359549	-0.303105	0.0472011	0.0595546	0.222507
KEGG_CYSTEINE_AND_METHIONINE_METABOLISM	-0.342377	0.0809283	0.0333648	0.197198	0.00343892	0.0122642	-0.263596	-0.00343974	0.441171	-0.397707	-0.112663	-0.111395	-0.280762	-0.135198	-0.0124328	-0.370619	0.122674	-0.0859628	0.308192	-0.262763	0.274894	-0.32541	-0.108657	-0.306057	-0.0037001	-0.102043	0.265437	-0.151375	0.040147	0.360854	0.21221	0.173077	0.248464	-0.0215745	0.188634	-0.168958	-0.229015	0.428665	-0.283987	0.124758	-0.0782302	-0.0364669	-0.0342325	-0.355752	0.20768	-0.174415	-0.0459307	-0.170518	0.0697412
KEGG_VALINE_LEUCINE_AND_ISOLEUCINE_DEGRADATION	-0.0738637	0.501356	-0.2749	-0.261737	-0.419283	-0.0137301	-0.479284	-0.398729	0.211645	-0.400003	-0.0882048	-0.258763	0.306042	-0.341033	-0.0239586	-0.418101	-0.20249	0.590099	0.0380111	-0.372839	-0.461852	0.197471	-0.258017	-0.467486	-0.0188991	-0.0346429	0.302714	-0.524204	0.116318	0.423161	0.359385	-0.166243	0.421162	-0.481169	-0.158544	0.520801	-0.311991	0.355979	-0.418072	0.205143	-0.366834	-0.401965	0.0790924	-0.474418	0.491192	-0.370727	-0.196669	-0.29163	0.0114643
KEGG_SELENOAMINO_ACID_METABOLISM	-0.287704	-0.164269	0.139938	0.216024	0.0101569	-0.297025	-0.479972	-0.0396663	0.177955	0.048955	0.221509	-0.0952481	0.160096	-0.0827505	-0.129945	-0.285663	0.138058	-0.164247	-0.137747	-0.406058	0.0688316	-0.0193648	-0.034408	-0.380198	-0.0889184	0.147334	-0.0926332	0.104366	-0.301061	0.0759828	0.133093	0.162911	0.0959366	0.0979046	0.466757	-0.230367	-0.199774	0.217624	-0.200072	0.339954	-0.338222	0.0799652	-0.167986	-0.495246	0.00719534	-0.353943	0.0512273	-0.152536	-0.283212
KEGG_STARCH_AND_SUCROSE_METABOLISM	0.0122787	0.118083	-0.18217	0.022279	-0.314668	-0.219942	-0.0661719	0.257554	0.123002	0.0267503	0.0452158	0.0905774	0.0422054	-0.143151	-0.0641389	-0.231156	-0.102088	0.104801	-0.184852	-0.155892	0.0418032	-0.115267	-0.294566	-0.2518	0.129735	-0.173348	0.380595	-0.441124	0.279695	-0.0643233	-0.0327083	0.0407409	0.446245	0.136086	0.0251767	0.278957	-0.219381	0.302761	0.371062	0.071951	0.00559752	-0.360976	0.0768803	-0.0811217	0.10156	0.0323606	-0.160676	0.328961	0.308121
KEGG_GLYCOSAMINOGLYCAN_BIOSYNTHESIS_CHONDROITIN_SULFATE	-0.435293	-0.49859	0.429031	-0.293273	0.198229	0.253877	0.350387	0.387888	-0.453891	-0.0149748	0.0720966	0.489155	0.429177	-0.133137	0.0658819	0.568769	0.206689	0.348663	-0.398744	0.15183	0.106982	-0.354359	-0.537959	0.542327	-0.239764	-0.323683	-0.509663	0.205914	0.535715	-0.235754	-0.446625	-0.0024671	-0.366992	0.296899	-0.218522	0.35041	0.700631	-0.547486	0.24762	-0.560332	0.616325	-0.249002	0.226638	0.534236	-0.329778	0.53165	0.442719	0.307545	0.685101
KEGG_PYRUVATE_METABOLISM	-0.0929846	-0.0707525	-0.169106	0.00764086	0.00354379	-0.021668	-0.51622	-0.27069	0.225006	-0.215258	0.266264	0.0810541	0.195336	0.0256916	0.166851	-0.133412	-0.104817	0.0984977	0.0232065	-0.451905	-0.212927	-0.059334	-0.21219	-0.422089	0.054986	0.0138674	0.281357	-0.247168	-0.267406	0.186458	0.204457	0.180117	0.124349	-0.270067	0.0765191	0.146744	-0.376844	0.456107	-0.255143	0.42561	-0.376866	-0.255429	0.0669539	-0.295915	0.405263	-0.454928	0.138919	-0.388362	0.0263551
KEGG_GLYOXYLATE_AND_DICARBOXYLATE_METABOLISM	-0.426271	-0.22398	-0.0468636	0.342222	-0.0584636	0.362921	-0.475581	-0.501586	0.179895	-0.135079	0.259321	-0.0904457	0.0297931	0.362266	-0.073765	-0.220141	-0.359943	-0.106871	0.18776	-0.605673	-0.0663889	-0.158362	-0.227865	-0.12994	-0.231001	-0.416652	0.256432	-0.461757	-0.414108	0.397167	0.118293	-0.158145	-0.0497386	-0.364965	-0.0812052	-0.0427803	-0.582453	-0.0584824	-0.242276	-0.0151287	-0.459834	-0.0251728	0.0901066	-0.616739	0.389556	-0.35342	0.129389	-0.32557	-0.329665
KEGG_BUTANOATE_METABOLISM	0.188854	0.415858	-0.249195	-0.195125	-0.359612	-0.0995298	-0.55297	-0.39311	0.126752	-0.298915	0.243179	0.110222	0.274163	-0.17031	-0.0635207	-0.385247	-0.488061	0.438674	-0.122652	-0.535825	-0.275242	0.277712	-0.291503	-0.524583	-0.0115783	-0.0823707	0.361232	-0.483507	0.145408	0.182244	0.233207	-0.135403	0.392204	-0.492999	0.0134601	0.594938	-0.432228	0.298429	-0.116314	0.124628	-0.398056	-0.336156	0.0182024	-0.51874	0.569834	-0.433918	-0.202479	-0.213109	-0.00198738
KEGG_BIOSYNTHESIS_OF_UNSATURATED_FATTY_ACIDS	-0.154763	0.0432814	-0.306012	-0.220499	-0.341219	-0.175545	-0.17744	-0.411041	0.134471	-0.389307	-0.0886135	-0.0696873	-0.193196	-0.38896	-0.210913	-0.144427	0.0454925	0.32005	-0.323445	0.159437	0.229148	0.395026	-0.468815	-0.404815	-0.198373	0.0589914	0.347567	0.186158	-0.136857	0.108981	0.208259	0.220314	-0.06489	-0.116038	-0.242307	0.38531	-0.0844795	0.30956	0.194318	0.105171	-0.0571232	-0.455509	0.215428	-0.396055	0.408755	-0.157425	-0.260744	-0.0812295	-0.298976
KEGG_P53_SIGNALING_PATHWAY	-0.367433	-0.00948116	0.404166	0.00480394	-0.246855	0.387554	-0.113185	-0.293925	-0.0120683	-0.267236	-0.189541	-0.271253	-0.120852	-0.417371	-0.0193882	-0.328503	-0.129062	0.315556	0.325014	-0.117834	0.28406	0.0659557	-0.0974372	0.168427	0.097656	-0.0678239	0.323838	-0.142671	0.461507	0.347375	0.135275	-0.00609055	-0.208738	0.0724141	-0.0107835	0.316553	-0.106539	0.09361	-0.0811822	0.0635059	-0.274254	-0.103803	0.305865	-0.187069	0.181284	0.00882099	-0.128666	-0.0995746	-0.000823821
KEGG_PEROXISOME	-0.0322882	0.0176044	-0.378942	0.160689	-0.312112	-0.376842	-0.479437	0.0185116	0.15871	-0.134314	-0.011894	-0.127105	0.271056	-0.12467	-0.0531518	-0.108571	-0.137787	0.125064	-0.213145	-0.348125	-0.103453	0.388824	0.0848291	-0.563496	0.11681	-0.0121584	-0.023574	-0.223358	-0.359426	-0.00185269	0.321466	0.161224	0.251857	-0.296146	0.29336	0.0809582	-0.23504	-0.0021345	-0.0465734	0.179291	-0.445134	-0.232985	-0.173629	-0.48585	0.148393	-0.489526	0.0346614	-0.375056	-0.220716
KEGG_NOTCH_SIGNALING_PATHWAY	-0.00253083	-0.241772	-0.000699335	0.0762283	0.12384	0.0705998	-0.20804	0.336435	-0.43246	-0.15549	0.161476	0.198923	-0.449985	0.294288	-0.00256049	-0.0475806	-0.217833	-0.273285	-0.482745	-0.0802444	-0.223826	-0.439871	-0.38494	0.195257	-0.283623	-0.117858	-0.333683	-0.0285909	0.262455	-0.307684	-0.31437	0.0704177	0.486283	0.277283	-0.0539671	0.366167	0.362627	0.0341626	0.401144	-0.232638	0.326066	0.315506	0.199048	0.350332	-0.466075	0.0622921	0.241656	0.182877	0.145488
KEGG_ECM_RECEPTOR_INTERACTION	-0.477186	-0.32443	0.345669	-0.27895	0.364492	0.0649115	0.334241	0.598522	-0.0430633	-0.256379	0.192931	0.395749	-0.00766962	-0.334655	0.421945	0.509083	0.0966874	0.370125	-0.293104	0.405637	0.0998903	-0.171753	-0.296086	0.5962	-0.054754	-0.0396412	-0.123888	-0.015619	0.623407	-0.562256	-0.507162	0.27276	0.0117041	0.485028	-0.400984	0.0104354	0.602531	-0.241188	0.558675	-0.283752	0.611209	-0.20529	0.318879	0.673982	-0.41559	0.574084	0.464332	0.565823	0.538361
KEGG_CIRCADIAN_RHYTHM_MAMMAL	0.0194659	0.183529	-0.250324	0.295214	-0.0194427	0.410649	-0.322753	0.0569193	-0.258669	-0.169694	0.248751	0.122862	-0.302842	0.155545	-0.215197	0.372262	0.020629	-0.305688	-0.470654	-0.267549	-0.106519	-0.343497	-0.0851551	0.238558	-0.24408	-0.215412	-0.134525	-0.0639973	0.445039	-0.067111	-0.429553	-0.331757	0.321819	0.221631	0.460695	-0.161675	0.438209	0.023792	0.649731	-0.100614	0.204123	0.530222	0.398737	0.511633	-0.309001	0.218643	0.374903	0.539916	0.0634842
KEGG_HYPERTROPHIC_CARDIOMYOPATHY_HCM	-0.24726	-0.0921168	-0.0821551	-0.309827	0.148033	-0.14039	0.114135	0.450663	0.106732	-0.200256	0.142201	0.367042	0.100579	-0.227296	0.282152	0.408672	-0.149475	0.277831	-0.256181	-0.0159019	0.130589	-0.155785	-0.173883	0.494992	0.119252	0.0499123	-0.0537474	0.252229	0.541679	-0.351057	-0.236013	0.295061	0.0783183	0.196999	-0.337809	0.0221881	0.45843	-0.21725	0.499707	-0.102021	0.509583	-0.177968	0.0465838	0.532936	-0.321903	0.442641	0.222003	0.361023	0.362293
[truncated: 484 more columns]
